# Supplementary material for: Multi-omics analysis of hexaploid triticale that show molecular responses to salt stress during seed germination
Source: Front Plant Sci. 2025 Jan 21;15:1529961. doi: 10.3389/fpls.2024.1529961 (PMC11790569; doi:10.3389/fpls.2024.1529961)
Supplement: Supplementary file 6 [file Table1.xlsx]

## Sheet: Table S1
Table S1 List of primers used in the qRT-PCR validation
Gene ID	Gene name	Forward primer	Reverse primer
TRINITY_DN22830_c0_g1	Em protein H5 (EMH5)	AGGACACCTGAAGAACAC	CCGCCAGGGAGGGCATCG
TRINITY_DN557_c0_g1	late embryogenesis abundant protein 6 (LEA6)	CCATCGGCTATCAATCAG	CTTGTGGATTCGGTGCTC
TRINITY_DN1117_c0_g1	proline dehydrogenase 2 (POX2)	TCCGAGTCAGTCAAGCGT	GCTGGGAAGAAACGAATG
TRINITY_DN4154_c0_g2	late embryogenesis abundant protein 14 (LEA14)	AGGGAGGACCCCAAAGTG	CTTCTTCCCCATCACGAT
TRINITY_DN9545_c0_g1	Transmembrane protein 205 (TM205)	GGCGTCCAAGTCTAATCA	GCGGATGGATGTAGTCTT
TRINITY_DN10290_c0_g1	EM2	CGTTTCAGGAACCTTAGC	CTTGGTCTTGAACTTGGA

## Sheet: Table S2
Table S2 The MTAs identified by GWAS with three models
Chromosome	Position	phenotype	method	SNP	Bonferroni/-log10(p)	PVE/%
1A	4070723	RSL	GLM	S1A_4070723	10.36	13.91
1B	56795035	RGP	FarmCPU	S1B_56795035	7.19	0.82
1R	619594034	RGP	FarmCPU	S1R_619594034	7.8	0.71
2A	189194790	RGR/D value	GLM	S2A_189194790	7.1-7.2	19.54-20.23
2A	193376571	RGR	GLM	S2A_193376571	6.9	19.83
2A	204036384	D value	GLM	S2A_204036384	7.16	20.08
2A	214496889	RGR/D value	GLM	S2A_214496889	7.20-7.28	20.19-21.15
2A	223451035	RGP/RGR/Dvalue	GLM/FarmCPU	S2A_223451035	7.37-7.87	19.81-36.56
2A	259017426	RGR	GLM	S2A_259017426	7.28	21.15
2A	279598387	D value	GLM	S2A_279598387	7	19.53
2A	290733992	D value	GLM	S2A_290733992	6.93	19.27
2A	374135177	RGR/D value	GLM	S2A_374135177	7.15-7.23	20.01-20.99
2A	443647819	RGR/D value	GLM	S2A_443647819	6.96-7.20	20.02-20.20
2A	448847228	RGR/D value	GLM	S2A_448847228	7.21-7.66	20.92-21.77
2A	478175760	D value	GLM	S2A_478175760	6.97	19.43
2A	482372406	RGP/RGR/Dvalue	GLM	S2A_482372406	7.76-7.94	18.86-22.86
2A	482479123	D value	GLM	S2A_482479123	7.19	20.18
2A	487098310	D value	GLM	S2A_487098310	6.95	19.37
2A	499638227	RGP/RGR/Dvalue	GLM	S2A_499638227	7.22-7.97	19.31-22.86
2A	500790284	RGR/D value	GLM	S2A_500790284	6.94-7.21	19.95-20.25
2A	501291197	D value	GLM	S2A_501291197	7.37	20.79
2A	504848043	D value	GLM	S2A_504848043	6.9	19.18
2A	619277234	RGN	GLM	S2A_619277234	8.12	8.1
2A	653207237	RGN	FarmCPU	S2A_653207237	13.94	3.73
2B	529313706	RGN	GLM	S2B_529313706	7.97	4.34
2B	656508448	RSL	GLM	S2B_656508448	11.96	27.16
2B	781542319	RSDW/RDW	GLM/MLM	S2B_781542319	7.16-7.6	20.24-20.81
3A	184772689	RGR	GLM	S3A_184772689	7.1	20.53
3A	324702058	RGR/D value	GLM	S3A_324702058	6.99-7.91	19.48-23.38
3A	478850164	RGR/D value	GLM	S3A_478850164	7.36-7.90	19.84-23.24
3A	480589407	RGP/RGR/Dvalue	GLM	S3A_480589407	6.94-7.93	18.39-23.47
3A	486188954	RGR	FarmCPU/GLM/MLM	S3A_486188954	6.99	20.15
3A	495845395	RGR	GLM/FarmCPU	S3A_495845395	6.96	8.94-20.01
3A	568267201	RGR	GLM	S3A_568267201	6.98	20.11
3A	606185831	RFW	FarmCPU	S3A_606185831	8.18	4.08
3A	634711768	RGP/Dvalue	FarmCPU	S3A_634711768	8.72-13.79	2.28-6.73
3B	202888189	RFW/RSDW/RDW	GLM/MLM	S3B_202888189	7.62-8.90	22.20-24.85
3B	208297675	RFW/RSDW/RDW	GLM/MLM	S3B_208297675	7.19-7.71	20.88-22.53
3B	191331226	RFW/RSDW/RDW	GLM/MLM	S3B_191331226	7.69-7.92	22.47-23.52
3B	198833810	RFW/RSDW/RDW	GLM/MLM	S3B_198833810	7.40-7.60	22.09-22.31
3B	209830752	RFW/RSDW/RDW	GLM/MLM	S3B_209830752	7.65-8.1	22.50-23.61
3B	209830989	RFW/RSDW/RDW	GLM/MLM	S3B_209830989	8.00-8.37	23.75-24.88
3B	212362534	RDW	GLM/MLM	S3B_212362534	6.95-7.8	20.53
3B	213830867	RFW/RSDW/RDW	GLM/MLM	S3B_213830867	7.56-8.12	22.30-24.01
3B	510009363	RDW	FarmCPU	S3B_510009363	9.17	9.63
3B	649320024	RSDW/RDW	FarmCPU	S3B_649320024	8.2-9.22	25.30-26
4A	49407668	RGP/RGR/Dvalue	GLM/FarmCPU	S4A_49407668	7.35-12.24	13.81-22.53
4A	50383222	RGR	GLM	S4A_50383222	6.91	19.84
4A	51849506	RGR	GLM	S4A_51849506	7.8	20.46
4A	52429716	RGR	GLM	S4A_52429716	6.95	19.99
4A	52680899	RGR	GLM	S4A_52680899	7.11	20.57
4A	53336207	RGR	GLM	S4A_53336207	7.2	20.88
4A	54195482	RGR	GLM	S4A_54195482	6.97	20.08
4A	59168627	RGR	GLM	S4A_59168627	7.27	21.11
4A	62731942	RGR	GLM	S4A_62731942	7.41	21.61
4A	64616388	RGP/RGR/Dvalue	GLM	S4A_64616388	7.27-7.70	19.46-21.14
4A	75118570	RGR	GLM	S4A_75118570	7.18	20.78
4A	79712557	RGR	GLM	S4A_79712557	6.9	19.84
4A	168638412	RGP	FarmCPU	S4A_168638412	9.31	4.53
4B	648165	RRFW	FarmCPU	S4B_648165	7.12	12.23
4B	189444044	RGP/D value	FarmCPU	S4B_189444044	13.70-16.30	4.53-12.86
4B	369750337	RGR	FarmCPU	S4B_369750337	8.71	6.01
4R	591436884	RGN	FarmCPU	S4R_591436884	7.58-7.84	13.76-13.94
4R	891915188	RGP	FarmCPU	S4R_891915188	7.4	0.93
5A	446049497	RDW	GLM/MLM	S5A_446049497	7.2-7.23	20.95
5A	446387270	RFW/RSDW/RDW	GLM/FarmCPU/MLM	S5A_446387270	7.20-13.00	4.92-44.63
5A	578442740	RFW	FarmCPU	S5A_578442740	9.66	16.12
5A	614259381	RFW/RSDW/RDW	GLM/FarmCPU/MLM	S5A_614259381	7.28-29.60	17.70-56.98
5B	31548856	RRL	FarmCPU	S5B_31548856	7.93	7.01
5B	400497725	RRN	FarmCPU	S5B_400497725	8.31	0.88
5B	490447569	RRN	FarmCPU	S5B_490447569	7.68	8.54
5B	501764276	RRN	FarmCPU	S5B_501764276	7.44	1.74
5B	542117725	RGP	FarmCPU	S5B_542117725	8.86	6.78
5B	685933855	RGP	FarmCPU	S5B_685933855	7.6	11.42
5R	367877475	RGP	FarmCPU	S5R_367877475	7.98	1.75
6B	42568797	RRL	FarmCPU	S6B_42568797	8.6	15.7
6B	449904802	RRL	FarmCPU	S6B_449904802	7.67	6.35
7B	74063448	RRN	FarmCPU	S7B_74063448	8.29	4.16
7B	82978165	RRN	FarmCPU	S7B_82978165	12.1	8.87
7B	87122245	RGP/RGR/Dvalue	GLM/FarmCPU	S7B_87122245	7.21-9.33	9.30-21.43
7B	100849018	RFW/RSDW	FarmCPU	S7B_100849018	7.29-7.75	1.62-6.77

## Sheet: Table S3
Table S3 The candidate genes and annotation of MTAs
GWAS												RNA-Seq
phenotype	SNP	Chromosome	Position	Candidate genes	Description							Gene_ID	STG4S_vs_STG4CK_de	STG4S_vs_STG4CK_log2fc	STG4S_vs_STG4CK_pval	STG12S_vs_STG12CK_de	STG12S_vs_STG12CK_log2fc	STG12S_vs_STG12CK_pval	STG18S_vs_STG18CK_de	STG18S_vs_STG18CK_log2fc	STG18S_vs_STG18CK_pval
					Nr	Swissprot	KEGG	KOG	TrEMBL	Interpro	GO
RGP/RGR/Dvalue	S7B_87122245	7B	87122245	TraesCS7B03G0201900.1	RZC67442.1/0/hypothetical protein C5167_011150 [Papaver somniferum]	Q9LMN6/2e-90/WAK4_ARATH Wall-associated receptor kinase 4 OS=Arabidopsis thaliana OX=3702 GN=WAK4 PE=2 SV=1	ats:109745992/0.0/LOC109745992; wall-associated receptor kinase 3-like; K04733 interleukin-1 receptor-associated kinase 4 [EC:2.7.11.1]	At1g21210/6e-91/[T] LSE0034 A Protein kinase, contains EGF domain	A0A3B6SF54/0.0/A0A3B6SF54_WHEAT Uncharacterized protein OS=Triticum aestivum OX=4565 PE=4 SV=1	PTHR27005/0.0/--	cellular_component:GO:0016021//integral component of membrane;molecular_function:GO:0004674//protein serine/threonine kinase activity;GO:0005524//ATP binding;GO:0030247//polysaccharide binding;GO:0005509//calcium ion binding;	/	/	/	/	/	/	/	/	/	/
RGP	S5R_367877475	5R	367877475	SECCE5Rv1G0318780.1	CAB3479355.1/5.59621e-21/unnamed protein product [Digitaria exilis]	F4J7A7/2e-16/PPD7_ARATH PsbP domain-containing protein 7, chloroplastic OS=Arabidopsis thaliana OX=3702 GN=PPD7 PE=2 SV=1	apro:F751_1325/5e-09/Hydroxyacid oxidase; K11517 (S)-2-hydroxy-acid oxidase [EC:1.1.3.15]	NA	A0A0P0VCP0/2e-20/A0A0P0VCP0_ORYSJ Os01g0934350 protein (Fragment) OS=Oryza sativa subsp. japonica OX=39947 GN=Os01g0934350 PE=4 SV=1	PTHR31407/2.6E-15/--	biological_process:GO:0015979//photosynthesis;cellular_component:GO:0019898//extrinsic component of membrane;GO:0009654//photosystem II oxygen evolving complex;molecular_function:GO:0005509//calcium ion binding;	TRINITY_DN78224_c0_g1	-	0.0775538	0.965288	-	-0.401441	0.733756	down	-1.65774	0.0213802
				SECCE5Rv1G0318790.1	XP_020199394.1/4.41414e-54/uncharacterized protein LOC109785196 [Aegilops tauschii subsp. tauschii]	NA	NA	NA	A0A3B6KDJ2/1e-58/A0A3B6KDJ2_WHEAT Uncharacterized protein OS=Triticum aestivum OX=4565 PE=4 SV=1	PTHR33786:SF3/2.5E-35/--	NA	TRINITY_DN8617_c1_g2	-	1.08027	0.327923	-	-1.31428	0.255648	down	-3.01618	0.00452633
RGP	S1R_619594034	1R	619594034	SECCE1Rv1G0046710.1	VAH46751.1/5.56075e-79/unnamed protein product [Triticum turgidum subsp. durum]	NA	ats:109760000/9e-79/LOC109760000; protein ALP1-like; K23222 nuclease HARBI1 [EC:3.1.-.-]	At5g41980/2e-08/[L] KOG4585 Predicted transposase	A0A453PCL5/1e-81/A0A453PCL5_AEGTS Uncharacterized protein OS=Aegilops tauschii subsp. strangulata OX=200361 PE=4 SV=1	PTHR22930:SF122/4.4E-50/--	cellular_component:GO:0016021//integral component of membrane;	/	/	/	/	/	/	/	/	/	/
				SECCE1Rv1G0046720.1	XP_020193954.1/3.96488e-89/putative nuclease HARBI1 [Aegilops tauschii subsp. tauschii]	NA	ats:109750098/2e-88/LOC109750098; protein ALP1-like; K23222 nuclease HARBI1 [EC:3.1.-.-]	At3g44640/5e-29/[L] KOG4585 Predicted transposase	A0A453D647/5e-90/A0A453D647_AEGTS DDE Tnp4 domain-containing protein OS=Aegilops tauschii subsp. strangulata OX=200361 PE=3 SV=1	PTHR22930:SF122/1.6E-44/--	NA	TRINITY_DN91945_c0_g2	-	-1.04082	0.976549	-	-0.336483	0.957357	-	-2.61657	0.14715
				SECCE1Rv1G0046730.1	XP_020156565.1/0/uncharacterized protein LOC109741889 [Aegilops tauschii subsp. tauschii]	Q0WUY1/0.0/NADKC_ARATH Calmodulin calcium-dependent NAD kinase OS=Arabidopsis thaliana OX=3702 GN=NADKC PE=1 SV=1	NA	NA	A0A3B6A015/0.0/A0A3B6A015_WHEAT Zeta_toxin domain-containing protein OS=Triticum aestivum OX=4565 PE=4 SV=1	PTHR31153/0.0/--	molecular_function:GO:0005524//ATP binding;GO:0016301//kinase activity;	TRINITY_DN663_c0_g1	-	0.366581	0.416738	-	0.722163	0.0361556	-	0.575822	0.136388
				SECCE1Rv1G0046740.1	SPT15695.1/3.43909e-74/unnamed protein product [Triticum aestivum]	NA	NA	NA	A0A7H4LAQ7/3e-74/A0A7H4LAQ7_WHEAT Genome assembly, chromosome: II OS=Triticum aestivum OX=4565 GN=CAMPLR22A2D_LOCUS285 PE=4 SV=1	NA	NA	/	/	/	/	/	/	/	/	/	/
				SECCE1Rv1G0046750.1	VAH53682.1/3.03577e-112/unnamed protein product [Triticum turgidum subsp. durum]	Q9LNG5/9e-15/PPP7L_ARATH Serine/threonine-protein phosphatase 7 long form homolog OS=Arabidopsis thaliana OX=3702 GN=MAIL3 PE=2 SV=1	sita:101769532/2e-22/probable RNA-dependent RNA polymerase SHL2; K11699 RNA-dependent RNA polymerase [EC:2.7.7.48]	At1g48120_1/5e-15/[R] LSE0149 A Predicted mutator-like transposase	A0A446MV78/3e-112/A0A446MV78_TRITD PMD domain-containing protein OS=Triticum turgidum subsp. durum OX=4567 GN=TRITD_2Bv1G247340 PE=4 SV=1	PTHR44194/2.6E-18/--	NA	TRINITY_DN128716_c0_g1	-	-0.245798	1	-	1.0454	0.631176	-	-1.76803	0.632149
				SECCE1Rv1G0046760.1	VAI88144.1/0/unnamed protein product [Triticum turgidum subsp. durum]	Q9SK32/2e-35/MAIL1_ARATH Protein MAIN-LIKE 1 OS=Arabidopsis thaliana OX=3702 GN=MAIL1 PE=1 SV=1	ats:109783187/8e-100/uncharacterized protein LOC109783187; K11816 indole-3-pyruvate monooxygenase [EC:1.14.13.168]	At2g25010/1e-35/[R] LSE0149 A Predicted mutator-like transposase	A0A446YI58/0.0/A0A446YI58_TRITD PMD domain-containing protein OS=Triticum turgidum subsp. durum OX=4567 GN=TRITD_7Bv1G117900 PE=4 SV=1	PTHR45083/3.2E-51/--	NA	TRINITY_DN101583_c0_g1	-	-Inf	0.80993	-	-	-	-	Inf	1
				SECCE1Rv1G0046770.1	VAH20934.1/0/unnamed protein product [Triticum turgidum subsp. durum]	A8MQL1/2e-172/TRF1B_ARATH TNF receptor-associated factor homolog 1b OS=Arabidopsis thaliana OX=3702 GN=TRAF1B PE=1 SV=1	ppp:112288942/1e-23/ubiquitin carboxyl-terminal hydrolase 12-like isoform X1; K11838 ubiquitin carboxyl-terminal hydrolase 7 [EC:3.4.19.12]	At1g04300/7e-173/[R] LSE0154 A MATH domain	A0A3B5Z1C3/0.0/A0A3B5Z1C3_WHEAT MATH domain-containing protein OS=Triticum aestivum OX=4565 PE=4 SV=1	G3DSA:2.60.210.10/5.3E-36/--	NA	TRINITY_DN42573_c0_g1	down	-1.07602	0.00574486	-	0.124846	0.742607	-	0.0287543	0.9714
RGR	S4B_369750337	4B	369750337	TraesCS4B03G0478600.1	XP_020175873.1/0/transcription factor RF2b [Aegilops tauschii subsp. tauschii] &gt;VAI05898.1 unnamed protein product [Triticum turgidum subsp. durum]	Q6S4P4/1e-166/RF2B_ORYSJ Transcription factor RF2b OS=Oryza sativa subsp. japonica OX=39947 GN=RF2b PE=1 SV=2	atr:18444327/8e-71/transcription factor VIP1; K20557 transcription factor VIP1	At2g40620/4e-96/[KR] LSE0037 A R2R3-type MYB transcription factors/VIP1, involved in Agrobacterium VirE2 nuclear import and infectivity	A0A3B6ITC7/0.0/A0A3B6ITC7_WHEAT BZIP domain-containing protein OS=Triticum aestivum OX=4565 PE=4 SV=1	PTHR13690:SF84/7.0E-229/--	molecular_function:GO:0003700//DNA-binding transcription factor activity;	/	/	/	/	/	/	/	/	/	/
RRN	S2A_653207237	2A	653207237	TraesCS2A03G0954200.1	EMS61548.1/2.09733e-91/hypothetical protein TRIUR3_31155 [Triticum urartu] &gt;KAF7002898.1 hypothetical protein CFC21_018308 [Triticum aestivum] &gt;VAH34966.1 unnamed protein product [Triticum turgidum subsp. durum]	NA	NA	NA	A0A3B6B3G4/2e-91/A0A3B6B3G4_WHEAT Uncharacterized protein OS=Triticum aestivum OX=4565 PE=4 SV=1	NA	NA	TRINITY_DN7865_c0_g1	up	2.99686	1.38978e-07	-	1.04142	0.254347	-	0.309311	0.65484
RRN	S5B_400497725	5B	400497725	TraesCS5B03G0585800.1	VAI32734.1/0/unnamed protein product [Triticum turgidum subsp. durum]	P93400/0.0/PLDA1_TOBAC Phospholipase D alpha 1 OS=Nicotiana tabacum OX=4097 GN=PLD1 PE=2 SV=2	ats:109765171/0.0/LOC109765171; phospholipase D alpha 1-like; K01115 phospholipase D1/2 [EC:3.1.4.4]	At3g15730/0.0/[I] KOG1329 Phospholipase D1	A0A3B6LMM1/0.0/A0A3B6LMM1_WHEAT Phospholipase D OS=Triticum aestivum OX=4565 PE=3 SV=1	PF00614/1.2E-6/Phospholipase D Active site motif	biological_process:GO:0046470//phosphatidylcholine metabolic process;GO:0016042//lipid catabolic process;cellular_component:GO:0016020//membrane;molecular_function:GO:0004630//phospholipase D activity;GO:0005509//calcium ion binding;GO:0070290//N-acylphosphatidylethanolamine-specific phospholipase D activity;	TRINITY_DN47589_c0_g2	-	-Inf	0.255508	-	-1.62919	0.573441	-	-0.982164	0.589581
RSL	S2B_656508448	2B	656508448	TraesCS2B03G1152700.1	ALC04270.1/0/WRKY53 transcriptional factor [Triticum aestivum]	Q9SV15/3e-90/WRK11_ARATH Probable WRKY transcription factor 11 OS=Arabidopsis thaliana OX=3702 GN=WRKY11 PE=2 SV=2	han:110922953/2e-31/WRKY transcription factor 22-like; K13425 WRKY transcription factor 22	At4g31550/2e-89/[KT] LSE0036 A WRKY superfamily transcription factors	A0A3B6CC21/0.0/A0A3B6CC21_WHEAT WRKY domain-containing protein OS=Triticum aestivum OX=4565 PE=4 SV=1	PTHR31282:SF32/1.5E-108/--	cellular_component:GO:0005634//nucleus;molecular_function:GO:0043565//sequence-specific DNA binding;GO:0003700//DNA-binding transcription factor activity;	TRINITY_DN4028_c0_g1	-	-0.691755	0.000271384	-	0.0147033	0.958538	-	-0.132063	0.716031
RSL	S1A_4070723	1A	4070723	TraesCS1A03G0015300.1	ATD83895.1/4.31372e-18/omega-gliadin, partial [Triticum aestivum]	NA	NA	NA	A0A290XYT7/1e-18/A0A290XYT7_WHEAT Omega-gliadin (Fragment) OS=Triticum aestivum OX=4565 PE=4 SV=1	NA	NA	/	/	/	/	/	/	/	/	/	/
				TraesCS1A03G0015500.1	ATD83895.1/1.69832e-19/omega-gliadin, partial [Triticum aestivum]	NA	NA	NA	A0A290XYT7/2e-20/A0A290XYT7_WHEAT Omega-gliadin (Fragment) OS=Triticum aestivum OX=4565 PE=4 SV=1	NA	NA	/	/	/	/	/	/	/	/	/	/
RRN	S2A_619277234	2A	619277234	TraesCS2A03G0906700.1	XP_020146898.1/3.65893e-165/expansin-B17-like isoform X2 [Aegilops tauschii subsp. tauschii]	Q7X6J9/1e-136/EXB17_ORYSJ Expansin-B17 OS=Oryza sativa subsp. japonica OX=39947 GN=EXPB17 PE=3 SV=2	ats:109732111/2e-155/LOC109732111; expansin-B17-like isoform X1; K20628 expansin	At2g20750/2e-110/[M] LSE0349 A Expansin	A0A3B6B2M5/3e-168/A0A3B6B2M5_WHEAT Uncharacterized protein OS=Triticum aestivum OX=4565 PE=3 SV=1	PF03330/2.0E-16/Lytic transglycolase	biological_process:GO:0019953//sexual reproduction;cellular_component:GO:0005576//extracellular region;	TRINITY_DN101177_c0_g1	-	2.33428	0.477706	-	-1.29523	0.50893	-	-	-
				TraesCS2A03G0906700.2	XP_020146897.1/0/expansin-B17-like isoform X1 [Aegilops tauschii subsp. tauschii]	Q7X6J9/1e-161/EXB17_ORYSJ Expansin-B17 OS=Oryza sativa subsp. japonica OX=39947 GN=EXPB17 PE=3 SV=2	ats:109732111/0.0/LOC109732111; expansin-B17-like isoform X1; K20628 expansin	At2g20750/6e-125/[M] LSE0349 A Expansin	A0A3B6B2A3/0.0/A0A3B6B2A3_WHEAT Uncharacterized protein OS=Triticum aestivum OX=4565 PE=3 SV=1	PF01357/8.7E-25/Pollen allergen	biological_process:GO:0019953//sexual reproduction;GO:0006949//syncytium formation;cellular_component:GO:0016020//membrane;GO:0005618//cell wall;GO:0009506//plasmodesma;GO:0005576//extracellular region;	/	/	/	/	/	/	/	/	/	/
				TraesCS2A03G0907000.1	EMS52331.1/4.99035e-101/hypothetical protein TRIUR3_11425 [Triticum urartu]	NA	ats:109732095/2e-87/uncharacterized protein LOC109732095; K15203 general transcription factor 3C polypeptide 6	NA	A0A3B6B1A8/3e-102/A0A3B6B1A8_WHEAT TFIIIC_sub6 domain-containing protein OS=Triticum aestivum OX=4565 PE=4 SV=1	PTHR21860/3.3E-38/--	biological_process:GO:0006383//transcription by RNA polymerase III;cellular_component:GO:0000127//transcription factor TFIIIC complex;	TRINITY_DN14505_c0_g2	up	1.49359	0.00222321	-	-0.0582971	0.972713	-	0.459886	0.603543
				TraesCS2A03G0907100.1	VAH34304.1/0/unnamed protein product [Triticum turgidum subsp. durum]	Q0WUU6/0.0/PLT4_ARATH Probable polyol transporter 4 OS=Arabidopsis thaliana OX=3702 GN=PLT4 PE=2 SV=1	dzi:111279701/1e-81/inositol transporter 1-like; K08150 MFS transporter, SP family, solute carrier family 2 (myo-inositol transporter), member 13	Hs22056473/2e-52/[G] KOG0569 Permease of the major facilitator superfamily	A0A3B6B1V5/0.0/A0A3B6B1V5_WHEAT MFS domain-containing protein OS=Triticum aestivum OX=4565 PE=3 SV=1	PTHR23500:SF6/1.4E-290/--	cellular_component:GO:0016021//integral component of membrane;molecular_function:GO:0015293//symporter activity;	TRINITY_DN42581_c0_g1	-	-Inf	0.930803	-	0.219703	1	-	2.11523	0.658172
				TraesCS2A03G0907100.2	EMS52332.1/0/putative polyol transporter 4 [Triticum urartu]	Q0WUU6/0.0/PLT4_ARATH Probable polyol transporter 4 OS=Arabidopsis thaliana OX=3702 GN=PLT4 PE=2 SV=1	dzi:111279701/4e-82/inositol transporter 1-like; K08150 MFS transporter, SP family, solute carrier family 2 (myo-inositol transporter), member 13	Hs5902090/1e-52/[G] KOG0569 Permease of the major facilitator superfamily	A0A3B6B370/0.0/A0A3B6B370_WHEAT MFS domain-containing protein OS=Triticum aestivum OX=4565 PE=3 SV=1	PF00083/6.6E-108/Sugar (and other) transporter	cellular_component:GO:0016021//integral component of membrane;molecular_function:GO:0015293//symporter activity;	/	/	/	/	/	/	/	/	/	/
RRN	S2B_529313706	2B	529313706	TraesCS2B03G0941000.1	ABR26072.1/4.82102e-51/imp biosynthesis protein [Oryza sativa Indica Group] &gt;KAF2914497.1 hypothetical protein DAI22_10g166100 [Oryza sativa Japonica Group] &gt;KAF6989746.1 hypothetical protein CFC21_007045 [Triticum aestivum] &gt;PUZ70279.1 hypothetical protein GQ55_2G215300 [Panicum hallii var. hallii] &gt;PVH47726.1 hypothetical protein PAHAL_4G130300 [Panicum hallii]	NA	NA	NA	A0A3B6C913/2e-51/A0A3B6C913_WHEAT Uncharacterized protein OS=Triticum aestivum OX=4565 PE=4 SV=1	NA	cellular_component:GO:0009536//plastid;GO:0009507//chloroplast;	TRINITY_DN3419_c0_g1	up	3.45907	1.5045e-72	-	-0.314347	0.340399	-	0.607159	0.0874879
RRN	S5B_490447569	5B	490447569	TraesCS5B03G0774400.1	XP_020190754.1/1.7289e-102/dirigent protein 1-like [Aegilops tauschii subsp. tauschii] &gt;XP_020200071.1 dirigent protein 1-like [Aegilops tauschii subsp. tauschii] &gt;KAF7073634.1 hypothetical protein CFC21_078588 [Triticum aestivum]	Q9LID5/8e-20/DIR7_ARATH Dirigent protein 7 OS=Arabidopsis thaliana OX=3702 GN=DIR7 PE=2 SV=1	csat:104723377/1e-14/isoleucine--tRNA ligase, chloroplastic/mitochondrial-like; K01870 isoleucyl-tRNA synthetase [EC:6.1.1.5]	At3g13650/3e-20/[S] LSE0373 A Uncharacterized	A0A3B6LQ88/1e-126/A0A3B6LQ88_WHEAT Dirigent protein OS=Triticum aestivum OX=4565 PE=3 SV=1	PF03018/4.4E-38/Dirigent-like protein	cellular_component:GO:0048046//apoplast;	/	/	/	/	/	/	/	/	/	/
RRL	S5B_31548856	5B	31548856	TraesCS5B03G0072000.1	VAI26868.1/0/unnamed protein product [Triticum turgidum subsp. durum]	P93846/1e-166/CP51_SORBI Obtusifoliol 14-alpha demethylase OS=Sorghum bicolor OX=4558 GN=CYP51 PE=1 SV=1	ats:109759250/0.0/LOC109759250; obtusifoliol 14-alpha demethylase-like; K05917 sterol 14alpha-demethylase [EC:1.14.14.154 1.14.15.36]	At1g11680/8e-161/[Q] KOG0684 Cytochrome P450	A0A3B6LFZ7/0.0/A0A3B6LFZ7_WHEAT Uncharacterized protein OS=Triticum aestivum OX=4565 PE=3 SV=1	PF00067/4.9E-50/Cytochrome P450	biological_process:GO:0032259//methylation;molecular_function:GO:0016705//oxidoreductase activity, acting on paired donors, with incorporation or reduction of molecular oxygen;GO:0020037//heme binding;GO:0008168//methyltransferase activity;GO:0005506//iron ion binding;GO:0005525//GTP binding;GO:0004497//monooxygenase activity;	TRINITY_DN34402_c1_g1	down	-6.80865	3.96789e-16	up	2.46067	0.000281387	-	-1.02281	0.257601
RGR/D value	S3A_478850164/S3A_478850138/S3A_478850272/S3A_478850164	3A	478850164/478850138/478850272/478850164	TraesCS3A03G0639800.1	XP_020179453.1/3.1305e-159/B3 domain-containing protein LFL1-like [Aegilops tauschii subsp. tauschii]	A4LBC0/8e-108/LFL1_ORYSJ B3 domain-containing protein LFL1 OS=Oryza sativa subsp. japonica OX=39947 GN=LFL1 PE=2 SV=1	aip:107604842/8e-18/long chain base biosynthesis protein 2a; K00654 serine palmitoyltransferase [EC:2.3.1.50]	At3g26790/8e-38/[TK] LSE0285 A APETALA2 and related transcription factors	A0A3B6EH76/4e-163/A0A3B6EH76_WHEAT TF-B3 domain-containing protein OS=Triticum aestivum OX=4565 PE=4 SV=1	PTHR31140:SF20/0.0/--	biological_process:GO:0048573//photoperiodism, flowering;cellular_component:GO:0005634//nucleus;molecular_function:GO:0003677//DNA binding;GO:0000976//transcription cis-regulatory region binding;GO:0003700//DNA-binding transcription factor activity;	TRINITY_DN29168_c0_g1	-	-1.9783	0.0545278	-	-0.815072	0.161477	up	2.25667	0.0073611
				TraesCS3A03G0639800.2	XP_020179453.1/0/B3 domain-containing protein LFL1-like [Aegilops tauschii subsp. tauschii]	A4LBC0/7e-130/LFL1_ORYSJ B3 domain-containing protein LFL1 OS=Oryza sativa subsp. japonica OX=39947 GN=LFL1 PE=2 SV=1	aip:107604842/1e-18/long chain base biosynthesis protein 2a; K00654 serine palmitoyltransferase [EC:2.3.1.50]	At3g26790/4e-38/[TK] LSE0285 A APETALA2 and related transcription factors	A0A3B6EJ75/0.0/A0A3B6EJ75_WHEAT TF-B3 domain-containing protein OS=Triticum aestivum OX=4565 PE=4 SV=1	PTHR31140/0.0/--	biological_process:GO:0048573//photoperiodism, flowering;cellular_component:GO:0005634//nucleus;molecular_function:GO:0003677//DNA binding;GO:0000976//transcription cis-regulatory region binding;GO:0003700//DNA-binding transcription factor activity;	/	/	/	/	/	/	/	/	/	/
RGR	S3A_486188954	3A	486188954	TraesCS3A03G0649800.1	VAH62734.1/3.61424e-113/unnamed protein product [Triticum turgidum subsp. durum]	Q94JF2/7e-53/LEA14_ORYSJ Late embryogenesis abundant protein 14 OS=Oryza sativa subsp. japonica OX=39947 GN=LEA14 PE=2 SV=1	zma:103643941/7e-28/late embryogenesis abundant protein, group 3; K07889 Ras-related protein Rab-5C	At1g52690/8e-18/[S] KOG4744 Uncharacterized conserved protein	A0A3B6EH38/3e-135/A0A3B6EH38_WHEAT Uncharacterized protein OS=Triticum aestivum OX=4565 PE=4 SV=1	PTHR23241:SF81/1.8E-35/--	cellular_component:GO:0005634//nucleus;	TRINITY_DN8063_c0_g1	up	3.8728	6.00231e-12	up	8.94527	4.82803e-69	up	7.37975	1.77613e-05
				TraesCS3A03G0649800.2	VAH62732.1/9.46583e-126/unnamed protein product [Triticum turgidum subsp. durum]	Q94JF2/7e-73/LEA14_ORYSJ Late embryogenesis abundant protein 14 OS=Oryza sativa subsp. japonica OX=39947 GN=LEA14 PE=2 SV=1	zma:103643941/5e-33/late embryogenesis abundant protein, group 3; K07889 Ras-related protein Rab-5C	At1g52690/2e-25/[S] KOG4744 Uncharacterized conserved protein	A0A3B6EHD5/2e-127/A0A3B6EHD5_WHEAT Uncharacterized protein OS=Triticum aestivum OX=4565 PE=4 SV=1	PTHR23241:SF81/4.6E-44/--	cellular_component:GO:0005634//nucleus;	/	/	/	/	/	/	/	/	/	/
				TraesCS3A03G0649900.1	VAH62737.1/9.80565e-158/unnamed protein product [Triticum turgidum subsp. durum]	Q94JF3/1e-114/GL12_ORYSJ Germin-like protein 1-2 OS=Oryza sativa subsp. japonica OX=39947 GN=Os01g0705100 PE=3 SV=1	NA	At1g18970/2e-61/[V] LSE0346 A Germin/oxalate oxidase	A0A3B6EJD4/4e-159/A0A3B6EJD4_WHEAT Germin-like protein OS=Triticum aestivum OX=4565 PE=3 SV=1	SM00835/2.6E-28/--	cellular_component:GO:0048046//apoplast;GO:0005618//cell wall;molecular_function:GO:0045735//nutrient reservoir activity;GO:0030145//manganese ion binding;	TRINITY_DN72499_c1_g1	-	1.16862	0.827448	-	1.13847	0.626311	-	0.405795	1
RGR	S3A_568267201	3A	568267201	TraesCS3A03G0775900.1	EMS60025.1/3.12634e-69/hypothetical protein TRIUR3_17731 [Triticum urartu] &gt;KAF7024018.1 hypothetical protein CFC21_036434 [Triticum aestivum]	NA	zju:107431266/5e-07/aspartate aminotransferase, mitochondrial-like; K14455 aspartate aminotransferase, mitochondrial [EC:2.6.1.1]	NA	A0A3B6ELS7/3e-69/A0A3B6ELS7_WHEAT Uncharacterized protein OS=Triticum aestivum OX=4565 PE=4 SV=1	PTHR34997/7.6E-24/--	NA	TRINITY_DN75361_c0_g1	-	-Inf	0.665926	-	0.0732654	1	-	-1.49795	0.547297
				TraesCS3A03G0776000.1	VAH64826.1/0/unnamed protein product [Triticum turgidum subsp. durum]	O81906/0.0/B120_ARATH G-type lectin S-receptor-like serine/threonine-protein kinase B120 OS=Arabidopsis thaliana OX=3702 GN=B120 PE=2 SV=1	sita:101786374/0.0/G-type lectin S-receptor-like serine/threonine-protein kinase B120; K04733 interleukin-1 receptor-associated kinase 4 [EC:2.7.11.1]	At4g21390/0.0/[T] LSE0015 A Receptor-like protein kinase, contains lectin domains	A0A3B6EJJ5/0.0/A0A3B6EJJ5_WHEAT Receptor-like serine/threonine-protein kinase OS=Triticum aestivum OX=4565 PE=3 SV=1	PF01453/8.3E-23/D-mannose binding lectin	biological_process:GO:0048544//recognition of pollen;GO:0046777//protein autophosphorylation;cellular_component:GO:0016021//integral component of membrane;GO:0005886//plasma membrane;molecular_function:GO:0004674//protein serine/threonine kinase activity;GO:0005524//ATP binding;	TRINITY_DN18569_c0_g1	-	-1.08826	0.137588	-	0.364828	0.475523	-	0.159357	0.665758
				TraesCS3A03G0776100.1	VAH64827.1/4.00093e-66/unnamed protein product [Triticum turgidum subsp. durum]	NA	zju:107431266/1e-09/aspartate aminotransferase, mitochondrial-like; K14455 aspartate aminotransferase, mitochondrial [EC:2.6.1.1]	NA	A0A3B6EJ98/6e-68/A0A3B6EJ98_WHEAT LysM domain-containing protein OS=Triticum aestivum OX=4565 PE=4 SV=1	SSF54106/1.83E-7/--	NA	TRINITY_DN75361_c0_g1	-	-Inf	0.665926	-	0.0732654	1	-	-1.49795	0.547297
				TraesCS3A03G0776300.1	VAH80248.1/5.43383e-51/unnamed protein product [Triticum turgidum subsp. durum]	NA	zju:107431266/7e-10/aspartate aminotransferase, mitochondrial-like; K14455 aspartate aminotransferase, mitochondrial [EC:2.6.1.1]	NA	A0A3B6EKI0/1e-69/A0A3B6EKI0_WHEAT LysM domain-containing protein OS=Triticum aestivum OX=4565 PE=4 SV=1	PTHR34997/2.2E-27/--	NA	TRINITY_DN75361_c0_g1	-	-Inf	0.665926	-	0.0732654	1	-	-1.49795	0.547297
RGR/D value	S2A_500790284	2A	500790284	TraesCS2A03G0723300.1	VAH32026.1/6.79762e-125/unnamed protein product [Triticum turgidum subsp. durum]	Q7XL73/6e-12/PI21_ORYSJ Protein PYRICULARIA ORYZAE RESISTANCE 21 OS=Oryza sativa subsp. japonica OX=39947 GN=PI21 PE=2 SV=1	NA	NA	A0A3B6AZP0/2e-134/A0A3B6AZP0_WHEAT Uncharacterized protein OS=Triticum aestivum OX=4565 PE=4 SV=1	PTHR22814:SF135/5.0E-137/--	NA	/	/	/	/	/	/	/	/	/	/
D value	S2A_478175760/S2A_478175851	2A	478175760/478175851	TraesCS2A03G0705700.1	EMS46343.1/7.75299e-134/hypothetical protein TRIUR3_24216 [Triticum urartu] &gt;KAF7001531.1 hypothetical protein CFC21_017186 [Triticum aestivum] &gt;VAH31772.1 unnamed protein product [Triticum turgidum subsp. durum]	NA	NA	NA	A0A3B6AZZ3/7e-134/A0A3B6AZZ3_WHEAT Uncharacterized protein OS=Triticum aestivum OX=4565 PE=4 SV=1	PF04359/3.5E-20/Protein of unknown function (DUF493)	NA	/	/	/	/	/	/	/	/	/	/
				TraesCS2A03G0705800.1	QCE12977.1/0/carboxyvinyl-carboxyphosphonate phosphorylmutase [Vigna unguiculata]	O49290/2e-55/CPPM_ARATH Carboxyvinyl-carboxyphosphonate phosphorylmutase, chloroplastic OS=Arabidopsis thaliana OX=3702 GN=At1g77060 PE=1 SV=2	dcr:108223341/2e-06/isocitrate lyase-like; K01637 isocitrate lyase [EC:4.1.3.1]	At2g43180/3e-127/[C] KOG1260 Isocitrate lyase	A0A4D6NM69/0.0/A0A4D6NM69_VIGUN Isocitrate lyase OS=Vigna unguiculata OX=3917 GN=DEO72_LG10g4228 PE=3 SV=1	PTHR42905/0.0/--	cellular_component:GO:0016021//integral component of membrane;molecular_function:GO:0003824//catalytic activity;GO:0004451//isocitrate lyase activity;GO:0022857//transmembrane transporter activity;	TRINITY_DN32806_c0_g1	-	-0.00612611	1	-	-0.587308	0.571005	-	-0.494187	0.652073
RGP	S4R_891915188	4R	891915188	SECCE4Rv1G0294620.1	XP_020163012.1/3.91113e-129/two-component response regulator ORR21-like [Aegilops tauschii subsp. tauschii]	A2X1N2/2e-22/ORR24_ORYSI Two-component response regulator ORR24 OS=Oryza sativa subsp. indica OX=39946 GN=RR24 PE=3 SV=1	ats:109748392/4e-130/LOC109748392; two-component response regulator ORR21-like; K14491 two-component response regulator ARR-B family	At2g25180/2e-22/[K] KOG1601 GATA-4/5/6 transcription factors	R7W1I1/3e-147/R7W1I1_AEGTA Two-component response regulator ARR12 OS=Aegilops tauschii OX=37682 GN=F775_09915 PE=4 SV=1	PF00072/1.9E-12/Response regulator receiver domain		/	/	/	/	/	/	/	/	/	/
				SECCE4Rv1G0294630.1	XP_020201079.1/5.84323e-79/hornerin-like [Aegilops tauschii subsp. tauschii]	NA	NA	NA	A0A453MQ22/8e-114/A0A453MQ22_AEGTS Uncharacterized protein OS=Aegilops tauschii subsp. strangulata OX=200361 PE=4 SV=1	NA	biological_process:GO:0000160//phosphorelay signal transduction system;cellular_component:GO:0005634//nucleus;	/	/	/	/	/	/	/	/	/	/
				SECCE4Rv1G0294640.1	VAI41256.1/4.55094e-126/unnamed protein product [Triticum turgidum subsp. durum]	Q75HW2/2e-21/ORR27_ORYSJ Two-component response regulator ORR27 OS=Oryza sativa subsp. japonica OX=39947 GN=RR27 PE=2 SV=1	ats:109748392/2e-124/LOC109748392; two-component response regulator ORR21-like; K14491 two-component response regulator ARR-B family	At2g25180/4e-19/[K] KOG1601 GATA-4/5/6 transcription factors	R7W1I1/3e-142/R7W1I1_AEGTA Two-component response regulator ARR12 OS=Aegilops tauschii OX=37682 GN=F775_09915 PE=4 SV=1	PS50110/27.207/Response regulatory domain profile.	biological_process:GO:0000160//phosphorelay signal transduction system;cellular_component:GO:0005634//nucleus;	/	/	/	/	/	/	/	/	/	/
RGP	S5B_685933855	5B	685933855	TraesCS5B03G1272300.1	VAI39894.1/0/unnamed protein product [Triticum turgidum subsp. durum]	Q8LQJ8/0.0/FTSH5_ORYSJ ATP-dependent zinc metalloprotease FTSH 5, mitochondrial OS=Oryza sativa subsp. japonica OX=39947 GN=FTSH5 PE=3 SV=1	ats:109780948/0.0/LOC109780948; ATP-dependent zinc metalloprotease FTSH 5, mitochondrial-like isoform X1; K08955 ATP-dependent metalloprotease [EC:3.4.24.-]	At2g26140/0.0/[O] KOG0734 AAA+-type ATPase containing the peptidase M41 domain	A0A3B6LXM7/0.0/A0A3B6LXM7_WHEAT AAA domain-containing protein OS=Triticum aestivum OX=4565 PE=3 SV=1	PTHR23076/2.0E-281/--	cellular_component:GO:0016020//membrane;molecular_function:GO:0004222//metalloendopeptidase activity;GO:0005524//ATP binding;GO:0004176//ATP-dependent peptidase activity;	TRINITY_DN17125_c0_g1	-	0.75452	0.000370679	-	-0.699644	0.0361226	-	-0.796383	0.0356629
				TraesCS5B03G1272500.1	VAH97126.1/0/unnamed protein product [Triticum turgidum subsp. durum]	Q8LQJ8/0.0/FTSH5_ORYSJ ATP-dependent zinc metalloprotease FTSH 5, mitochondrial OS=Oryza sativa subsp. japonica OX=39947 GN=FTSH5 PE=3 SV=1	sita:101756178/0.0/ATP-dependent zinc metalloprotease FTSH 5, mitochondrial; K08955 ATP-dependent metalloprotease [EC:3.4.24.-]	At2g26140/0.0/[O] KOG0734 AAA+-type ATPase containing the peptidase M41 domain	A0A3B6LWA5/0.0/A0A3B6LWA5_WHEAT AAA domain-containing protein OS=Triticum aestivum OX=4565 PE=3 SV=1	SSF140990/8.5E-51/--	cellular_component:GO:0016020//membrane;molecular_function:GO:0004222//metalloendopeptidase activity;GO:0005524//ATP binding;GO:0004176//ATP-dependent peptidase activity;	TRINITY_DN169410_c0_g1	-	-	-	-	-	-	-	-Inf	0.972551
				TraesCS5B03G1272500.2	VAH97124.1/0/unnamed protein product [Triticum turgidum subsp. durum]	Q8LQJ8/0.0/FTSH5_ORYSJ ATP-dependent zinc metalloprotease FTSH 5, mitochondrial OS=Oryza sativa subsp. japonica OX=39947 GN=FTSH5 PE=3 SV=1	sita:101756178/0.0/ATP-dependent zinc metalloprotease FTSH 5, mitochondrial; K08955 ATP-dependent metalloprotease [EC:3.4.24.-]	At2g26140/0.0/[O] KOG0734 AAA+-type ATPase containing the peptidase M41 domain	A0A3B6LXH8/0.0/A0A3B6LXH8_WHEAT AAA domain-containing protein OS=Triticum aestivum OX=4565 PE=3 SV=1	PF00004/1.8E-43/ATPase family associated with various cellular activities (AAA)	cellular_component:GO:0016020//membrane;molecular_function:GO:0004222//metalloendopeptidase activity;GO:0005524//ATP binding;GO:0004176//ATP-dependent peptidase activity;	/	/	/	/	/	/	/	/	/	/
				TraesCS5B03G1272700.1	VAI39888.1/0/unnamed protein product [Triticum turgidum subsp. durum]	Q8LQJ9/0.0/FTSH4_ORYSJ ATP-dependent zinc metalloprotease FTSH 4, mitochondrial OS=Oryza sativa subsp. japonica OX=39947 GN=FTSH4 PE=3 SV=1	sita:101756178/0.0/ATP-dependent zinc metalloprotease FTSH 5, mitochondrial; K08955 ATP-dependent metalloprotease [EC:3.4.24.-]	At2g26140/0.0/[O] KOG0734 AAA+-type ATPase containing the peptidase M41 domain	A0A3B6LXM6/0.0/A0A3B6LXM6_WHEAT AAA domain-containing protein OS=Triticum aestivum OX=4565 PE=3 SV=1	SSF140990/1.7E-58/--	cellular_component:GO:0016020//membrane;molecular_function:GO:0004222//metalloendopeptidase activity;GO:0005524//ATP binding;GO:0004176//ATP-dependent peptidase activity;	TRINITY_DN60593_c0_g1	-	0.654952	0.283433	-	-0.557452	0.599354	-	0.738583	0.442418
RSDW/RDW	S3B_649320024	3B	649320024	TraesCS3B03G1000900.1	VAH81892.1/0/unnamed protein product [Triticum turgidum subsp. durum]	Q5N897/0.0/CDC6_ORYSJ Cell division control protein 6 homolog OS=Oryza sativa subsp. japonica OX=39947 GN=CDC6 PE=2 SV=1	ats:109777290/0.0/LOC109777290; cell division control protein 6 homolog; K02213 cell division control protein 6	At1g07270/2e-164/[LD] KOG2227 Pre-initiation complex, subunit CDC6, AAA+ superfamily ATPase	A0A3B6FTG5/0.0/A0A3B6FTG5_WHEAT Cell division control protein OS=Triticum aestivum OX=4565 PE=3 SV=1	PTHR10763/2.0E-251/--	biological_process:GO:0033314//mitotic DNA replication checkpoint signaling;GO:0000278//mitotic cell cycle;GO:0006260//DNA replication;GO:0051301//cell division;GO:0006270//DNA replication initiation;cellular_component:GO:0005634//nucleus;molecular_function:GO:0003688//DNA replication origin binding;	TRINITY_DN7472_c0_g1	-	-0.272477	0.207095	down	-1.22947	0.000357976	-	-0.454138	0.392778
RFW	S3A_606185831	3A	606185831	TraesCS3A03G0850700.1	EMS49608.1/1.11958e-95/Histone H2B.6 [Triticum urartu]	Q41575/5e-62/H2B6_WHEAT Histone H2B.6 OS=Triticum aestivum OX=4565 GN=TH123 PE=1 SV=3	ats:109745210/1e-40/LOC109745210; histone H2B.2-like; K11252 histone H2B	At3g46030/6e-38/[B] KOG1744 Histone H2B	A0A3B6ELZ4/8e-97/A0A3B6ELZ4_WHEAT Histone domain-containing protein OS=Triticum aestivum OX=4565 PE=3 SV=1	SSF47113/2.1E-31/--	cellular_component:GO:0005634//nucleus;GO:0000786//nucleosome;molecular_function:GO:0003677//DNA binding;GO:0046982//protein heterodimerization activity;	TRINITY_DN66775_c0_g2	-	-Inf	0.333965	-	-Inf	1	-	Inf	0.671532
RFW	S4B_648165	4B	648165	TraesCS4B03G0000500.1	XP_020184554.1/0/ABC transporter F family member 1-like [Aegilops tauschii subsp. tauschii] &gt;KAF7051775.1 hypothetical protein CFC21_059979 [Triticum aestivum]	Q9FJH6/0.0/AB1F_ARATH ABC transporter F family member 1 OS=Arabidopsis thaliana OX=3702 GN=ABCF1 PE=2 SV=1	ats:109770258/0.0/LOC109770258; ABC transporter F family member 1-like; K06185 ATP-binding cassette, subfamily F, member 2	At1g64550/2e-150/[EJ] KOG0062 ATPase component of ABC transporters with duplicated ATPase domains/Translation elongation factor EF-3b	A0A3B6IMB3/0.0/A0A3B6IMB3_WHEAT Uncharacterized protein OS=Triticum aestivum OX=4565 PE=4 SV=1	SSF52540/2.49E-40/--	molecular_function:GO:0005524//ATP binding;GO:0016887//ATP hydrolysis activity;	TRINITY_DN61913_c0_g1	-	0.541481	0.52359	-	-0.717536	0.202435	-	0.935974	0.0652382
				TraesCS4B03G0000600.1	VAI00609.1/0/unnamed protein product [Triticum turgidum subsp. durum]	Q651A1/0.0/LPA1H_ORYSJ P-loop NTPase domain-containing protein LPA1 homolog OS=Oryza sativa subsp. japonica OX=39947 GN=Os09g0572200 PE=3 SV=1	crb:17886852/0.0/P-loop NTPase domain-containing protein LPA1 homolog 2; K05715 2-phosphoglycerate kinase [EC:2.7.2.-]	NA	A0A3B6ILD9/0.0/A0A3B6ILD9_WHEAT Uncharacterized protein OS=Triticum aestivum OX=4565 PE=4 SV=1	PTHR33477:SF4/0.0/--	NA	TRINITY_DN2492_c0_g1	-	-0.0454064	0.986799	-	0.962332	0.0135765	-	0.632509	0.129693
				TraesCS4B03G0000600.2	VAI00605.1/0/unnamed protein product [Triticum turgidum subsp. durum]	Q651A1/0.0/LPA1H_ORYSJ P-loop NTPase domain-containing protein LPA1 homolog OS=Oryza sativa subsp. japonica OX=39947 GN=Os09g0572200 PE=3 SV=1	crb:17886852/0.0/P-loop NTPase domain-containing protein LPA1 homolog 2; K05715 2-phosphoglycerate kinase [EC:2.7.2.-]	NA	A0A3B6IK26/0.0/A0A3B6IK26_WHEAT Uncharacterized protein OS=Triticum aestivum OX=4565 PE=4 SV=1	SSF52540/1.07E-29/--	NA	/	/	/	/	/	/	/	/	/	/
				TraesCS4B03G0000600.3	VAI00607.1/0/unnamed protein product [Triticum turgidum subsp. durum]	Q651A1/0.0/LPA1H_ORYSJ P-loop NTPase domain-containing protein LPA1 homolog OS=Oryza sativa subsp. japonica OX=39947 GN=Os09g0572200 PE=3 SV=1	crb:17886852/0.0/P-loop NTPase domain-containing protein LPA1 homolog 2; K05715 2-phosphoglycerate kinase [EC:2.7.2.-]	NA	A0A3B6IIT9/0.0/A0A3B6IIT9_WHEAT Uncharacterized protein OS=Triticum aestivum OX=4565 PE=4 SV=1	PTHR33477:SF4/0.0/--	NA	/	/	/	/	/	/	/	/	/	/
RDW	S4R_16237801	4R	16237801	SECCE4Rv1G0217410.1	AEB70990.1/0/lipoxygenase 3 [Triticum aestivum]	P29114/0.0/LOX1_HORVU Linoleate 9S-lipoxygenase 1 OS=Hordeum vulgare OX=4513 GN=LOX1.1 PE=1 SV=2	ats:109781224/0.0/LOC109781224; linoleate 9S-lipoxygenase 1; K15718 linoleate 9S-lipoxygenase [EC:1.13.11.58]	At1g55020/0.0/[I] TWOG0111 Lipoxygenase	F5A5Q8/0.0/F5A5Q8_WHEAT Lipoxygenase OS=Triticum aestivum OX=4565 GN=Lox-B1a PE=3 SV=1	PF01477/5.7E-15/PLAT/LH2 domain	biological_process:GO:0034440//lipid oxidation;GO:0031408//oxylipin biosynthetic process;molecular_function:GO:0016702//oxidoreductase activity, acting on single donors with incorporation of molecular oxygen, incorporation of two atoms of oxygen;GO:0046872//metal ion binding;	TRINITY_DN15423_c0_g1	-	0.378932	0.36469	-	-0.395302	0.347278	down	-1.54688	0.00218695
				SECCE4Rv1G0217420.1	XP_020195412.1/1.00436e-169/F-box protein At1g55000 [Aegilops tauschii subsp. tauschii]	Q9FZ32/1e-82/FB60_ARATH F-box protein At1g55000 OS=Arabidopsis thaliana OX=3702 GN=At1g55000 PE=1 SV=1	cmo:103494917/4e-57/probable linoleate 9S-lipoxygenase 5; K15718 linoleate 9S-lipoxygenase [EC:1.13.11.58]	At1g55000/5e-83/[R] KOG2850 Predicted peptidoglycan-binding protein, contains LysM domain	A0A287N1Z0/2e-163/A0A287N1Z0_HORVV Uncharacterized protein OS=Hordeum vulgare subsp. vulgare OX=112509 PE=4 SV=1	PF00646/7.2E-7/F-box domain	NA	/	/	/	/	/	/	/	/	/	/
RSDW/RDW/RFW	S3B_191331226	3B	191331226	TraesCS3B03G0422400.1	XP_020191688.1/0/indole-3-pyruvate monooxygenase YUCCA6-like [Aegilops tauschii subsp. tauschii] &gt;KAF7035914.1 hypothetical protein CFC21_046697 [Triticum aestivum]	Q9LG41/0.0/YUC4_ORYSJ Indole-3-pyruvate monooxygenase YUCCA4 OS=Oryza sativa subsp. japonica OX=39947 GN=YUCCA4 PE=1 SV=2	ats:109777467/0.0/LOC109777467; indole-3-pyruvate monooxygenase YUCCA6-like; K11816 indole-3-pyruvate monooxygenase [EC:1.14.13.168]	At5g25620/6e-146/[Q] KOG1399 Flavin-containing monooxygenase	A0A446PKC1/0.0/A0A446PKC1_TRITD Flavin-containing monooxygenase OS=Triticum turgidum subsp. durum OX=4567 GN=TRITD_3Bv1G067170 PE=3 SV=1	SSF51905/2.81E-46/--	biological_process:GO:0009901//anther dehiscence;GO:0009851//auxin biosynthetic process;molecular_function:GO:0050661//NADP binding;GO:0103075//indole-3-pyruvate monooxygenase activity;GO:0004499//N,N-dimethylaniline monooxygenase activity;GO:0050660//flavin adenine dinucleotide binding;	/	/	/	/	/	/	/	/	/	/
RSDW/RDW/RFW	S3B_198833810	3B	198833810	TraesCS3B03G0428800.1	XP_020169404.1/0/probable chlorophyll(ide) b reductase NYC1, chloroplastic [Aegilops tauschii subsp. tauschii]	Q5N800/0.0/NYC1_ORYSJ Probable chlorophyll(ide) b reductase NYC1, chloroplastic OS=Oryza sativa subsp. japonica OX=39947 GN=NYC1 PE=1 SV=1	ats:109754924/0.0/LOC109754924; probable chlorophyll(ide) b reductase NYC1, chloroplastic; K13606 chlorophyll(ide) b reductase [EC:1.1.1.294]	At4g13250/0.0/[R] KOG0725 Reductases with broad range of substrate specificities	A0A3B6FJS0/0.0/A0A3B6FJS0_WHEAT Uncharacterized protein OS=Triticum aestivum OX=4565 PE=4 SV=1	SSF51735/1.66E-40/--	biological_process:GO:0010304//PSII associated light-harvesting complex II catabolic process;GO:0015996//chlorophyll catabolic process;cellular_component:GO:0016021//integral component of membrane;GO:0009536//plastid;molecular_function:GO:0034256//chlorophyll(ide) b reductase activity;	TRINITY_DN6818_c0_g1	up	1.20662	3.09484e-06	-	-0.158919	0.670212	down	-1.03257	0.00896335
RSDW/RDW/RFW	S3B_213830867	3B	213830867	TraesCS3B03G0458000.1	NA	NA	NA	NA	NA	NA	NA	/	/	/	/	/	/	/	/	/	/

## Sheet: Table S4
Table S4 Overview of RNA-seq data
Sample	Reads No.	Bases (bp)	Clean Reads No.	Clean Data (bp)	Clean Reads %	Clean Data %	Q30 (bp)	N (%)	Q20 (%)	Q30 (%)
STG4CK_1	51412888	7763346088	48574658	7334773358	94.47	94.47	7267135087	0.000285	97.27	93.6
STG4CK_2	46742140	7058063140	44231672	6678982472	94.62	94.62	6594208961	0.000288	97.24	93.42
STG4CK_3	43137460	6513756460	40802932	6161242732	94.58	94.58	6041305996	0.000291	96.95	92.74
STG12CK_1	52451534	7920181634	49609998	7491109698	94.58	94.58	7400264134	0.00028	97.22	93.43
STG12CK_2	48219160	7281093160	45659298	6894553998	94.69	94.69	6805047975	0.000286	97.23	93.46
STG12CK_3	52213130	7884182630	49382962	7456827262	94.57	94.57	7383052744	0.000289	97.29	93.64
STG18CK_1	42637888	6438321088	40520774	6118636874	95.03	95.03	6029310084	0.000284	97.35	93.64
STG18CK_2	48995630	7398340130	46561640	7030807640	95.03	95.03	6908454256	0.000282	97.21	93.37
STG18CK_3	50215182	7582492482	47651314	7195348414	94.89	94.89	7070301153	0.000286	97.15	93.24
STG4S_1	54860032	8283864832	51840216	7827872616	94.49	94.49	7667993181	0.000714	96.76	92.56
STG4S_2	43037172	6498612972	40529642	6119975942	94.17	94.17	6025119550	0.000906	96.7	92.71
STG4S_3	44994280	6794136280	42525464	6421345064	94.51	94.51	6283799976	0.000282	96.69	92.48
STG12S_1	42990774	6491606874	40646936	6137687336	94.54	94.54	6029643823	0.000287	96.96	92.88
STG12S_2	44289792	6687758592	41926054	6330834154	94.66	94.66	6235473911	0.000287	97.11	93.23
STG12S_3	47685026	7200438926	45030470	6799600970	94.43	94.43	6701974555	0.000282	96.99	93.07
STG18S_1	53401844	8063678444	50263444	7589780044	94.12	94.12	7428862724	0.001039	96.56	92.12
STG18S_2	51548194	7783777294	48749256	7361137656	94.57	94.57	7233834953	0.001035	97.01	92.93
STG18S_3	47900258	7232938958	45301910	6840588410	94.57	94.57	6713390524	0.00105	96.95	92.81

## Sheet: Table S5
Table S5 KEGG pathway enrichment of DEGs in ST at 4 h, 12h, 18h after salt stress
4h
PathwayID	Pathway	Level1	Level2	Up_number	Down_number	DEG_number	total_number	Pvalue	FDR
ko03010	Ribosome	Genetic Information Processing	Translation	165	20	185	651	4.67374e-17	2.96782e-15
ko04120	Ubiquitin mediated proteolysis	Genetic Information Processing	Folding, sorting and degradation	73	31	104	549	0.0209656	0.221886
ko04144	Endocytosis	Cellular Processes	Transport and catabolism	34	60	94	461	0.00382974	0.0607971
ko00430	Taurine and hypotaurine metabolism	Metabolism	Metabolism of other amino acids	3	8	11	37	0.0228508	0.223235
ko00360	Phenylalanine metabolism	Metabolism	Amino acid metabolism	6	27	33	136	0.00591686	0.0751441
ko00130	Ubiquinone and other terpenoid-quinone biosynthesis	Metabolism	Metabolism of cofactors and vitamins	5	27	32	123	0.00211997	0.0384622
ko00500	Starch and sucrose metabolism	Metabolism	Carbohydrate metabolism	15	106	121	583	0.00058363	0.0148242
ko00052	Galactose metabolism	Metabolism	Carbohydrate metabolism	7	66	73	289	1.57728e-05	0.000500786
ko00520	Amino sugar and nucleotide sugar metabolism	Metabolism	Carbohydrate metabolism	6	64	70	367	0.0441438	0.400447
ko00945	Stilbenoid, diarylheptanoid and gingerol biosynthesis	Metabolism	Biosynthesis of other secondary metabolites	2	23	25	95	0.00522789	0.0737713
ko00941	Flavonoid biosynthesis	Metabolism	Biosynthesis of other secondary metabolites	3	38	41	186	0.0133537	0.154175
ko00940	Phenylpropanoid biosynthesis	Metabolism	Biosynthesis of other secondary metabolites	10	252	262	846	5.82624e-30	7.39932e-28
ko00591	Linoleic acid metabolism	Metabolism	Lipid metabolism	1	28	29	76	1.66927e-06	7.0666e-05
ko00460	Cyanoamino acid metabolism	Metabolism	Metabolism of other amino acids	2	57	59	261	0.00196905	0.0384622
12h
PathwayID	Pathway	Level1	Level2	Up_number	Down_number	DEG_number	total_number	Pvalue	FDR
ko04016	MAPK signaling pathway - plant	Environmental Information Processing	Signal transduction	53	9	62	409	6.07986e-11	1.68716e-09
ko00520	Amino sugar and nucleotide sugar metabolism	Metabolism	Carbohydrate metabolism	28	5	33	367	0.0210069	0.116588
ko00480	Glutathione metabolism	Metabolism	Metabolism of other amino acids	50	13	63	346	9.76576e-15	3.61333e-13
ko00380	Tryptophan metabolism	Metabolism	Amino acid metabolism	19	5	24	196	0.00113088	0.00896625
ko00906	Carotenoid biosynthesis	Metabolism	Metabolism of terpenoids and polyketides	10	3	13	79	0.0010869	0.00896625
ko00908	Zeatin biosynthesis	Metabolism	Metabolism of terpenoids and polyketides	9	3	12	64	0.000502492	0.0050706
ko04075	Plant hormone signal transduction	Environmental Information Processing	Signal transduction	42	17	59	564	6.10092e-05	0.000816991
ko00940	Phenylpropanoid biosynthesis	Metabolism	Biosynthesis of other secondary metabolites	52	31	83	846	2.33475e-05	0.000395198
ko00250	Alanine, aspartate and glutamate metabolism	Metabolism	Amino acid metabolism	16	10	26	173	2.49224e-05	0.000395198
ko00100	Steroid biosynthesis	Metabolism	Lipid metabolism	7	5	12	111	0.0424847	0.196492
ko00591	Linoleic acid metabolism	Metabolism	Lipid metabolism	6	7	13	76	0.000747218	0.00691177
ko00710	Carbon fixation in photosynthetic organisms	Metabolism	Energy metabolism	12	14	26	234	0.00290902	0.0201813
ko00941	Flavonoid biosynthesis	Metabolism	Biosynthesis of other secondary metabolites	8	11	19	186	0.0224721	0.118476
ko00561	Glycerolipid metabolism	Metabolism	Lipid metabolism	7	10	17	167	0.03054	0.147389
ko00460	Cyanoamino acid metabolism	Metabolism	Metabolism of other amino acids	13	19	32	261	0.000183888	0.00204116
ko00073	Cutin, suberine and wax biosynthesis	Metabolism	Lipid metabolism	5	8	13	110	0.0187038	0.109269
ko00780	Biotin metabolism	Metabolism	Metabolism of cofactors and vitamins	3	5	8	48	0.00881242	0.0575399
ko00564	Glycerophospholipid metabolism	Metabolism	Lipid metabolism	9	22	31	325	0.0116542	0.0718677
ko00565	Ether lipid metabolism	Metabolism	Lipid metabolism	3	13	16	114	0.00179482	0.0132817
ko00195	Photosynthesis	Metabolism	Energy metabolism	1	35	36	105	5.85769e-18	6.50203e-16
ko00196	Photosynthesis - antenna proteins	Metabolism	Energy metabolism	0	22	22	45	2.43311e-15	1.35038e-13
ko00860	Porphyrin metabolism	Metabolism	Metabolism of cofactors and vitamins	0	26	26	113	4.51764e-09	1.00292e-07
ko00942	Anthocyanin biosynthesis	Metabolism	Biosynthesis of other secondary metabolites	0	6	6	13	6.62425e-05	0.000816991
ko00909	Sesquiterpenoid and triterpenoid biosynthesis	Metabolism	Metabolism of terpenoids and polyketides	0	5	5	27	0.0234817	0.118476
18h
PathwayID	Pathway	Level1	Level2	Up_number	Down_number	DEG_number	total_number	Pvalue	FDR
ko03450	Non-homologous end-joining	Genetic Information Processing	Replication and repair	9	0	9	26	0.0418025	0.158604
ko00904	Diterpenoid biosynthesis	Metabolism	Metabolism of terpenoids and polyketides	11	5	16	54	0.036251	0.146137
ko04016	MAPK signaling pathway - plant	Environmental Information Processing	Signal transduction	67	31	98	409	0.00516085	0.0307652
ko00730	Thiamine metabolism	Metabolism	Metabolism of cofactors and vitamins	10	6	16	50	0.0177986	0.0820006
ko04075	Plant hormone signal transduction	Environmental Information Processing	Signal transduction	65	63	128	564	0.0107558	0.0555002
ko00430	Taurine and hypotaurine metabolism	Metabolism	Metabolism of other amino acids	7	7	14	37	0.00524678	0.0307652
ko00250	Alanine, aspartate and glutamate metabolism	Metabolism	Amino acid metabolism	21	24	45	173	0.0117787	0.0584404
ko00520	Amino sugar and nucleotide sugar metabolism	Metabolism	Carbohydrate metabolism	39	45	84	367	0.0274568	0.118064
ko00480	Glutathione metabolism	Metabolism	Metabolism of other amino acids	34	46	80	346	0.0246251	0.109539
ko00997	Biosynthesis of various secondary metabolites - part 3	Metabolism	Biosynthesis of other secondary metabolites	7	16	23	38	1.54818e-08	3.3286e-07
ko00950	Isoquinoline alkaloid biosynthesis	Metabolism	Biosynthesis of other secondary metabolites	6	14	20	62	0.00788258	0.0423689
ko00710	Carbon fixation in photosynthetic organisms	Metabolism	Energy metabolism	20	51	71	234	1.30005e-05	0.000139755
ko00945	Stilbenoid, diarylheptanoid and gingerol biosynthesis	Metabolism	Biosynthesis of other secondary metabolites	7	20	27	95	0.0145104	0.0693273
ko00630	Glyoxylate and dicarboxylate metabolism	Metabolism	Carbohydrate metabolism	17	51	68	232	6.53595e-05	0.000562091
ko00500	Starch and sucrose metabolism	Metabolism	Carbohydrate metabolism	37	115	152	583	7.62783e-06	8.94537e-05
ko00940	Phenylpropanoid biosynthesis	Metabolism	Biosynthesis of other secondary metabolites	65	209	274	846	4.84498e-22	3.12501e-20
ko00460	Cyanoamino acid metabolism	Metabolism	Metabolism of other amino acids	17	58	75	261	5.86623e-05	0.000540531
ko00052	Galactose metabolism	Metabolism	Carbohydrate metabolism	17	69	86	289	4.01664e-06	5.18146e-05
ko00561	Glycerolipid metabolism	Metabolism	Lipid metabolism	8	38	46	167	0.00357887	0.0230837
ko00604	Glycosphingolipid biosynthesis - ganglio series	Metabolism	Glycan biosynthesis and metabolism	1	5	6	15	0.0467552	0.172326
ko00941	Flavonoid biosynthesis	Metabolism	Biosynthesis of other secondary metabolites	10	59	69	186	3.34993e-09	8.64282e-08
ko00965	Betalain biosynthesis	Metabolism	Biosynthesis of other secondary metabolites	1	6	7	11	0.0013351	0.0101311
ko00906	Carotenoid biosynthesis	Metabolism	Metabolism of terpenoids and polyketides	4	25	29	79	0.000138604	0.00111749
ko00903	Limonene and pinene degradation	Metabolism	Metabolism of terpenoids and polyketides	1	7	8	22	0.0405322	0.158444
ko00860	Porphyrin metabolism	Metabolism	Metabolism of cofactors and vitamins	5	40	45	113	1.60853e-07	2.96428e-06
ko00053	Ascorbate and aldarate metabolism	Metabolism	Carbohydrate metabolism	4	32	36	121	0.00234818	0.0161776
ko00905	Brassinosteroid biosynthesis	Metabolism	Metabolism of terpenoids and polyketides	1	10	11	33	0.0339065	0.141095
ko00073	Cutin, suberine and wax biosynthesis	Metabolism	Lipid metabolism	4	45	49	110	5.25737e-10	1.6955e-08
ko00062	Fatty acid elongation	Metabolism	Lipid metabolism	4	55	59	167	3.17741e-07	5.12357e-06
ko00196	Photosynthesis - antenna proteins	Metabolism	Energy metabolism	1	40	41	45	9.94751e-26	1.28323e-23
ko00195	Photosynthesis	Metabolism	Energy metabolism	0	52	52	105	1.02021e-12	4.38688e-11
ko00942	Anthocyanin biosynthesis	Metabolism	Biosynthesis of other secondary metabolites	0	11	11	13	5.48545e-07	7.86248e-06
ko00944	Flavone and flavonol biosynthesis	Metabolism	Biosynthesis of other secondary metabolites	0	18	18	36	2.29726e-05	0.000227959
ko00591	Linoleic acid metabolism	Metabolism	Lipid metabolism	0	25	25	76	0.00238275	0.0161776
ko00909	Sesquiterpenoid and triterpenoid biosynthesis	Metabolism	Metabolism of terpenoids and polyketides	0	11	11	27	0.00679633	0.0381186

## Sheet: Table S6
Table S6 GO enrichment of DEGs in ST at 4 h, 12h, 18h after salt stress
4h
Category	GO.ID	Term	Up	Down	DEG	Total	Pvalue	FDR
BP	GO:0071554	cell wall organization or biogenesis	44	304	348	1821	8.7e-12	1.39084e-08
BP	GO:0071555	cell wall organization	32	245	277	1436	4.8e-10	5.7552e-07
BP	GO:0045229	external encapsulating structure organization	35	252	287	1502	6.3e-10	6.7144e-07
BP	GO:0071669	plant-type cell wall organization or biogenesis	20	125	145	679	1.3e-08	9.592e-06
BP	GO:0010383	cell wall polysaccharide metabolic process	8	74	82	335	5.4e-08	3.04687e-05
BP	GO:0030243	cellulose metabolic process	2	60	62	232	7.9e-08	4.20982e-05
BP	GO:0042744	hydrogen peroxide catabolic process	7	52	59	220	1.4e-07	6.7144e-05
BP	GO:0017001	antibiotic catabolic process	8	55	63	241	1.5e-07	6.85143e-05
BP	GO:0044036	cell wall macromolecule metabolic process	10	87	97	433	3.4e-07	0.000141795
BP	GO:0030244	cellulose biosynthetic process	2	37	39	127	4.5e-07	0.00017985
BP	GO:0016998	cell wall macromolecule catabolic process	7	30	37	119	6.2e-07	0.000237882
BP	GO:0046688	response to copper ion	2	15	17	36	1.1e-06	0.000376829
BP	GO:0032011	ARF protein signal transduction	1	13	14	26	1.4e-06	0.000447627
BP	GO:0032012	regulation of ARF protein signal transduction	1	13	14	26	1.4e-06	0.000447627
BP	GO:0042546	cell wall biogenesis	12	97	109	520	2e-06	0.0005995
BP	GO:0009698	phenylpropanoid metabolic process	16	114	130	653	3.8e-06	0.00110453
BP	GO:0098754	detoxification	31	86	117	587	1.1e-05	0.00285168
BP	GO:0009664	plant-type cell wall organization	11	68	79	362	1.1e-05	0.00285168
BP	GO:0042743	hydrogen peroxide metabolic process	9	57	66	289	1.2e-05	0.00302905
BP	GO:0098869	cellular oxidant detoxification	30	74	104	515	1.8e-05	0.00442708
BP	GO:0031407	oxylipin metabolic process	4	31	35	126	2e-05	0.00467902
BP	GO:0031408	oxylipin biosynthetic process	4	31	35	126	2e-05	0.00467902
BP	GO:0044550	secondary metabolite biosynthetic process	12	135	147	784	2.5e-05	0.00545
BP	GO:0009414	response to water deprivation	62	115	177	976	2.9e-05	0.00579517
BP	GO:0097237	cellular response to toxic substance	36	81	117	602	3.4e-05	0.00627169
BP	GO:0046578	regulation of Ras protein signal transduction	1	15	16	41	4.5e-05	0.00799333
BP	GO:0009415	response to water	62	115	177	984	4.6e-05	0.0080224
BP	GO:0010540	basipetal auxin transport	2	17	19	54	4.9e-05	0.008393
BP	GO:0010410	hemicellulose metabolic process	4	45	49	206	5.1e-05	0.00843434
BP	GO:0051187	cofactor catabolic process	9	61	70	325	5.1e-05	0.00843434
BP	GO:0009699	phenylpropanoid biosynthetic process	9	90	99	498	5.4e-05	0.00877912
BP	GO:0061041	regulation of wound healing	0	7	7	10	6.9e-05	0.0106411
BP	GO:0090303	positive regulation of wound healing	0	7	7	10	6.9e-05	0.0106411
BP	GO:0000281	mitotic cytokinesis	17	65	82	399	7.1e-05	0.0106411
BP	GO:0071472	cellular response to salt stress	4	14	18	51	7.4e-05	0.0109201
BP	GO:0019748	secondary metabolic process	27	176	203	1162	8e-05	0.0116267
BP	GO:0009833	plant-type primary cell wall biogenesis	1	18	19	56	8.7e-05	0.0123723
BP	GO:1990748	cellular detoxification	30	74	104	535	8.9e-05	0.0123723
BP	GO:0051056	regulation of small GTPase mediated signal transduction	1	15	16	43	8.9e-05	0.0123723
BP	GO:0042737	drug catabolic process	12	86	98	499	9.4e-05	0.0128807
BP	GO:0044347	cell wall polysaccharide catabolic process	5	18	23	75	9.9e-05	0.0133748
BP	GO:0044264	cellular polysaccharide metabolic process	21	147	168	946	0.00014	0.0183956
BP	GO:0009636	response to toxic substance	67	130	197	1139	0.00018	0.0227179
BP	GO:0002213	defense response to insect	1	11	12	29	0.00021	0.0254977
BP	GO:0051273	beta-glucan metabolic process	4	72	76	376	0.00022	0.0260523
BP	GO:0009800	cinnamic acid biosynthetic process	0	16	16	46	0.00022	0.0260523
BP	GO:0009832	plant-type cell wall biogenesis	12	64	76	377	0.00024	0.0267684
BP	GO:0010411	xyloglucan metabolic process	0	24	24	84	0.00024	0.0267684
BP	GO:0010344	seed oilbody biogenesis	5	0	5	6	0.00024	0.0267684
BP	GO:0010102	lateral root morphogenesis	5	37	42	181	0.0003	0.0312783
BP	GO:0070861	regulation of protein exit from endoplasmic reticulum	1	10	11	26	0.00031	0.0313002
BP	GO:0070863	positive regulation of protein exit from endoplasmic reticulum	1	10	11	26	0.00031	0.0313002
BP	GO:0061640	cytoskeleton-dependent cytokinesis	18	66	84	429	0.00031	0.0313002
BP	GO:0016137	glycoside metabolic process	4	26	30	117	0.00035	0.0328869
BP	GO:0075733	intracellular transport of virus	0	7	7	12	0.00036	0.0328869
BP	GO:1903036	positive regulation of response to wounding	0	7	7	12	0.00036	0.0328869
BP	GO:0010560	positive regulation of glycoprotein biosynthetic process	0	6	6	9	0.00036	0.0328869
BP	GO:0033578	protein glycosylation in Golgi	0	6	6	9	0.00036	0.0328869
BP	GO:0060049	regulation of protein glycosylation	0	6	6	9	0.00036	0.0328869
BP	GO:0060050	positive regulation of protein glycosylation	0	6	6	9	0.00036	0.0328869
BP	GO:0090283	regulation of protein glycosylation in Golgi	0	6	6	9	0.00036	0.0328869
BP	GO:0090284	positive regulation of protein glycosylation in Golgi	0	6	6	9	0.00036	0.0328869
BP	GO:1903020	positive regulation of glycoprotein metabolic process	0	6	6	9	0.00036	0.0328869
BP	GO:0009803	cinnamic acid metabolic process	0	16	16	48	0.00039	0.0352913
BP	GO:0000910	cytokinesis	19	70	89	463	0.0004	0.0355259
BP	GO:0005976	polysaccharide metabolic process	26	175	201	1186	0.00046	0.0390471
BP	GO:1900140	regulation of seedling development	21	33	54	254	0.00048	0.039691
BP	GO:0010101	post-embryonic root morphogenesis	5	37	42	185	0.00048	0.039691
BP	GO:0010274	hydrotropism	1	6	7	13	0.00068	0.0548114
BP	GO:0090351	seedling development	36	68	104	565	0.0007	0.0559533
BP	GO:0009845	seed germination	32	67	99	539	0.00099	0.0741881
BP	GO:0042255	ribosome assembly	34	9	43	198	0.00109	0.0810487
BP	GO:0001101	response to acid chemical	162	357	519	3391	0.00123	0.088046
BP	GO:0071470	cellular response to osmotic stress	5	25	30	126	0.00131	0.0923935
BP	GO:0042221	response to chemical	393	872	1265	8697	0.00137	0.0927438
BP	GO:0010311	lateral root formation	5	25	30	127	0.0015	0.0940392
BP	GO:0055114	oxidation-reduction process	212	440	652	4334	0.00155	0.0965429
BP	GO:0009821	alkaloid biosynthetic process	0	15	15	49	0.00157	0.0971577
BP	GO:0080001	mucilage extrusion from seed coat	1	16	17	59	0.00166	0.102069
BP	GO:1901700	response to oxygen-containing compound	233	463	696	4649	0.0017	0.103862
BP	GO:0009719	response to endogenous stimulus	207	513	720	4820	0.00175	0.105924
BP	GO:0044042	glucan metabolic process	12	118	130	749	0.00178	0.105924
BP	GO:0043971	histone H3-K18 acetylation	0	5	5	8	0.0018	0.105924
BP	GO:0043972	histone H3-K23 acetylation	0	5	5	8	0.0018	0.105924
BP	GO:0044154	histone H3-K14 acetylation	0	5	5	8	0.0018	0.105924
BP	GO:0016139	glycoside catabolic process	3	19	22	85	0.0018	0.105924
BP	GO:0009725	response to hormone	204	501	705	4716	0.00182	0.106448
BP	GO:0051275	beta-glucan catabolic process	1	20	21	81	0.00221	0.123967
BP	GO:0009834	plant-type secondary cell wall biogenesis	3	35	38	176	0.00229	0.126969
BP	GO:0010029	regulation of seed germination	17	32	49	241	0.00229	0.126969
BP	GO:0007249	I-kappaB kinase/NF-kappaB signaling	4	7	11	32	0.00234	0.12753
BP	GO:0009611	response to wounding	18	112	130	756	0.0025	0.133966
BP	GO:0010876	lipid localization	20	45	65	340	0.00254	0.135354
BP	GO:0010817	regulation of hormone levels	46	161	207	1270	0.00265	0.138146
BP	GO:0048527	lateral root development	8	58	66	348	0.00289	0.14824
BP	GO:0048199	vesicle targeting, to, from or within Golgi	1	13	14	47	0.00296	0.149153
BP	GO:0043491	protein kinase B signaling	1	6	7	16	0.00313	0.152888
BP	GO:0051896	regulation of protein kinase B signaling	1	6	7	16	0.00313	0.152888
BP	GO:0051897	positive regulation of protein kinase B signaling	1	6	7	16	0.00313	0.152888
BP	GO:0015798	myo-inositol transport	0	8	8	20	0.00314	0.152888
BP	GO:0022900	electron transport chain	44	43	87	482	0.00318	0.154053
BP	GO:0043562	cellular response to nitrogen levels	5	14	19	73	0.00333	0.158912
BP	GO:0007254	JNK cascade	2	8	10	29	0.00357	0.165554
BP	GO:0002109	maturation of SSU-rRNA from tricistronic rRNA transcript (SSU-rRNA, LSU-rRNA,5S)	0	5	5	9	0.00359	0.165554
BP	GO:0002756	MyD88-independent toll-like receptor signaling pathway	0	5	5	9	0.00359	0.165554
BP	GO:0035666	TRIF-dependent toll-like receptor signaling pathway	0	5	5	9	0.00359	0.165554
BP	GO:0061418	regulation of transcription from RNA polymerase II promoter in response to hypoxia	0	5	5	9	0.00359	0.165554
BP	GO:0010030	positive regulation of seed germination	7	16	23	95	0.00363	0.165805
BP	GO:0009961	response to 1-aminocyclopropane-1-carboxylic acid	9	0	9	25	0.00405	0.17985
BP	GO:0015791	polyol transport	1	8	9	25	0.00405	0.17985
BP	GO:0046794	transport of virus	2	7	9	25	0.00405	0.17985
BP	GO:0007155	cell adhesion	7	24	31	141	0.00413	0.18089
BP	GO:0022610	biological adhesion	7	24	31	141	0.00413	0.18089
BP	GO:0000470	maturation of LSU-rRNA	19	4	23	96	0.00417	0.181812
BP	GO:0042273	ribosomal large subunit biogenesis	40	6	46	230	0.00422	0.183159
BP	GO:0080167	response to karrikin	9	52	61	323	0.00446	0.19015
BP	GO:1902410	mitotic cytokinetic process	10	39	49	249	0.00449	0.19015
BP	GO:0046355	mannan catabolic process	3	3	6	13	0.00453	0.190578
BP	GO:0006869	lipid transport	14	44	58	305	0.00468	0.195561
BP	GO:0010559	regulation of glycoprotein biosynthetic process	1	6	7	17	0.00471	0.195561
BP	GO:1903018	regulation of glycoprotein metabolic process	1	6	7	17	0.00471	0.195561
BP	GO:0000272	polysaccharide catabolic process	15	59	74	406	0.00479	0.196759
BP	GO:0006073	cellular glucan metabolic process	12	111	123	724	0.0048	0.196759
BP	GO:0070887	cellular response to chemical stimulus	201	468	669	4512	0.00488	0.198343
BP	GO:0055085	transmembrane transport	98	395	493	3274	0.0054	0.21622
BP	GO:0009734	auxin-activated signaling pathway	23	92	115	675	0.00569	0.225392
BP	GO:0009755	hormone-mediated signaling pathway	117	275	392	2569	0.00571	0.225392
BP	GO:0010087	phloem or xylem histogenesis	16	37	53	277	0.00583	0.22825
BP	GO:0007018	microtubule-based movement	10	50	60	321	0.00598	0.232227
BP	GO:0032506	cytokinetic process	10	39	49	253	0.00615	0.237866
BP	GO:0032790	ribosome disassembly	5	3	8	22	0.0062	0.238837
BP	GO:0030308	negative regulation of cell growth	3	13	16	61	0.00623	0.239033
BP	GO:0002755	MyD88-dependent toll-like receptor signaling pathway	0	5	5	10	0.00638	0.239987
BP	GO:0030512	negative regulation of transforming growth factor beta receptor signaling pathway	0	5	5	10	0.00638	0.239987
BP	GO:0032026	response to magnesium ion	1	4	5	10	0.00638	0.239987
BP	GO:0071286	cellular response to magnesium ion	1	4	5	10	0.00638	0.239987
BP	GO:1903845	negative regulation of cellular response to transforming growth factor beta stimulus	0	5	5	10	0.00638	0.239987
BP	GO:0009812	flavonoid metabolic process	23	87	110	645	0.00651	0.242031
BP	GO:0009888	tissue development	92	222	314	2033	0.00672	0.243021
BP	GO:0010035	response to inorganic substance	154	284	438	2900	0.00702	0.243436
BP	GO:0015752	D-ribose transmembrane transport	0	6	6	14	0.00703	0.243436
BP	GO:0015753	D-xylose transmembrane transport	0	6	6	14	0.00703	0.243436
BP	GO:0015793	glycerol transport	0	6	6	14	0.00703	0.243436
BP	GO:0015795	sorbitol transport	0	6	6	14	0.00703	0.243436
BP	GO:0090408	phloem nitrate loading	0	6	6	14	0.00703	0.243436
BP	GO:0090449	phloem glucosinolate loading	0	6	6	14	0.00703	0.243436
BP	GO:1901349	glucosinolate transport	0	6	6	14	0.00703	0.243436
BP	GO:0032025	response to cobalt ion	0	9	9	27	0.00722	0.249116
BP	GO:0000911	cytokinesis by cell plate formation	8	35	43	219	0.00768	0.260162
BP	GO:1901527	abscisic acid-activated signaling pathway involved in stomatal movement	2	13	15	57	0.00769	0.260162
BP	GO:0051403	stress-activated MAPK cascade	2	8	10	32	0.00784	0.262942
BP	GO:0006903	vesicle targeting	1	13	14	52	0.00796	0.266036
BP	GO:0009733	response to auxin	44	128	172	1065	0.00813	0.268972
BP	GO:0010065	primary meristem tissue development	0	12	12	42	0.00824	0.269755
BP	GO:0061687	detoxification of inorganic compound	1	7	8	23	0.0084	0.2707
BP	GO:0019081	viral translation	3	1	4	7	0.00841	0.2707
BP	GO:0075522	IRES-dependent viral translational initiation	3	1	4	7	0.00841	0.2707
BP	GO:0071214	cellular response to abiotic stimulus	41	72	113	671	0.00862	0.274738
BP	GO:0104004	cellular response to environmental stimulus	41	72	113	671	0.00862	0.274738
BP	GO:0030245	cellulose catabolic process	0	16	16	63	0.00865	0.274738
BP	GO:0006811	ion transport	92	281	373	2455	0.00883	0.27861
BP	GO:0071457	cellular response to ozone	3	0	3	4	0.00897	0.282099
BP	GO:0048209	regulation of vesicle targeting, to, from or within Golgi	1	6	7	19	0.00954	0.294237
BP	GO:0110126	phloem loading	0	7	7	19	0.00954	0.294237
BP	GO:0051274	beta-glucan biosynthetic process	3	45	48	253	0.00976	0.300057
BP	GO:0010067	procambium histogenesis	0	10	10	33	0.00991	0.303696
BP	GO:0071495	cellular response to endogenous stimulus	135	312	447	2980	0.01001	0.3041
BP	GO:1902022	L-lysine transport	1	5	6	15	0.01039	0.305653
BP	GO:1903401	L-lysine transmembrane transport	1	5	6	15	0.01039	0.305653
BP	GO:1903826	arginine transmembrane transport	1	5	6	15	0.01039	0.305653
BP	GO:2000603	regulation of secondary growth	0	6	6	15	0.01039	0.305653
BP	GO:2000605	positive regulation of secondary growth	0	6	6	15	0.01039	0.305653
BP	GO:0017015	regulation of transforming growth factor beta receptor signaling pathway	0	5	5	11	0.0104	0.305653
BP	GO:1902626	assembly of large subunit precursor of preribosome	4	1	5	11	0.0104	0.305653
BP	GO:1903844	regulation of cellular response to transforming growth factor beta stimulus	0	5	5	11	0.0104	0.305653
BP	GO:0070592	cell wall polysaccharide biosynthetic process	2	29	31	150	0.01042	0.305653
BP	GO:0031537	regulation of anthocyanin metabolic process	6	15	21	92	0.01063	0.310863
BP	GO:0043473	pigmentation	4	15	19	81	0.01094	0.317989
BP	GO:0015750	pentose transmembrane transport	0	8	8	24	0.01112	0.31935
BP	GO:0008202	steroid metabolic process	13	50	63	350	0.01129	0.323265
BP	GO:0010054	trichoblast differentiation	4	50	54	293	0.01147	0.324717
BP	GO:0046275	flavonoid catabolic process	2	10	12	44	0.01215	0.338215
BP	GO:0046284	anthocyanin-containing compound catabolic process	2	10	12	44	0.01215	0.338215
BP	GO:1900000	regulation of anthocyanin catabolic process	2	10	12	44	0.01215	0.338215
BP	GO:0090627	plant epidermal cell differentiation	6	61	67	377	0.01219	0.338215
BP	GO:0044766	multi-organism transport	3	7	10	34	0.01237	0.339009
BP	GO:0048455	stamen formation	6	4	10	34	0.01237	0.339009
BP	GO:1902579	multi-organism localization	3	7	10	34	0.01237	0.339009
BP	GO:0015749	monosaccharide transmembrane transport	1	27	28	134	0.01242	0.339409
BP	GO:0071585	detoxification of cadmium ion	1	6	7	20	0.01298	0.350716
BP	GO:1990170	stress response to cadmium ion	1	6	7	20	0.01298	0.350716
BP	GO:0042773	ATP synthesis coupled electron transport	15	5	20	88	0.01306	0.351886
BP	GO:0000027	ribosomal large subunit assembly	19	2	21	94	0.01355	0.362038
BP	GO:0006633	fatty acid biosynthetic process	14	87	101	602	0.01369	0.364397
BP	GO:0048468	cell development	48	155	203	1293	0.01384	0.364397
BP	GO:0043200	response to amino acid	13	9	22	100	0.01395	0.364397
BP	GO:0015914	phospholipid transport	2	11	13	50	0.01396	0.364397
BP	GO:0016999	antibiotic metabolic process	25	78	103	616	0.01412	0.364397
BP	GO:0007265	Ras protein signal transduction	2	17	19	83	0.01418	0.364397
BP	GO:0090316	positive regulation of intracellular protein transport	3	16	19	83	0.01418	0.364397
BP	GO:0022904	respiratory electron transport chain	16	7	23	106	0.01429	0.364397
BP	GO:0090697	post-embryonic plant organ morphogenesis	15	47	62	348	0.01462	0.364397
BP	GO:0032870	cellular response to hormone stimulus	132	293	425	2844	0.01471	0.364397
BP	GO:0002224	toll-like receptor signaling pathway	1	5	6	16	0.01474	0.364397
BP	GO:0010412	mannan metabolic process	3	3	6	16	0.01474	0.364397
BP	GO:0015802	basic amino acid transport	1	5	6	16	0.01474	0.364397
BP	GO:0015809	arginine transport	1	5	6	16	0.01474	0.364397
BP	GO:0035872	nucleotide-binding domain, leucine rich repeat containing receptor signaling pathway	1	5	6	16	0.01474	0.364397
BP	GO:0070423	nucleotide-binding oligomerization domain containing signaling pathway	1	5	6	16	0.01474	0.364397
BP	GO:0070911	global genome nucleotide-excision repair	1	5	6	16	0.01474	0.364397
BP	GO:0071398	cellular response to fatty acid	2	4	6	16	0.01474	0.364397
BP	GO:0086010	membrane depolarization during action potential	1	5	6	16	0.01474	0.364397
BP	GO:0110020	regulation of actomyosin structure organization	0	6	6	16	0.01474	0.364397
BP	GO:1990822	basic amino acid transmembrane transport	1	5	6	16	0.01474	0.364397
BP	GO:0009851	auxin biosynthetic process	5	27	32	160	0.01497	0.366839
BP	GO:0034410	cell wall beta-glucan biosynthetic process	0	4	4	8	0.01503	0.366839
BP	GO:0052324	plant-type cell wall cellulose biosynthetic process	0	4	4	8	0.01503	0.366839
BP	GO:1901678	iron coordination entity transport	3	8	11	40	0.01503	0.366839
BP	GO:0031145	anaphase-promoting complex-dependent catabolic process	2	7	9	30	0.01512	0.368099
BP	GO:0006559	L-phenylalanine catabolic process	0	16	16	67	0.0157	0.375547
BP	GO:1902222	erythrose 4-phosphate/phosphoenolpyruvate family amino acid catabolic process	0	16	16	67	0.0157	0.375547
BP	GO:0010597	green leaf volatile biosynthetic process	0	5	5	12	0.01587	0.378669
BP	GO:0044262	cellular carbohydrate metabolic process	40	191	231	1491	0.01594	0.379396
BP	GO:0009926	auxin polar transport	5	38	43	229	0.01635	0.386279
BP	GO:0045491	xylan metabolic process	4	23	27	131	0.01653	0.389572
BP	GO:0008643	carbohydrate transport	12	51	63	357	0.01689	0.395144
BP	GO:0070498	interleukin-1-mediated signaling pathway	2	5	7	21	0.01724	0.399435
BP	GO:0071347	cellular response to interleukin-1	2	5	7	21	0.01724	0.399435
BP	GO:0072553	terminal button organization	0	7	7	21	0.01724	0.399435
BP	GO:0099172	presynapse organization	0	7	7	21	0.01724	0.399435
BP	GO:0044038	cell wall macromolecule biosynthetic process	2	32	34	174	0.01741	0.401434
BP	GO:0070589	cellular component macromolecule biosynthetic process	2	32	34	174	0.01741	0.401434
BP	GO:0062197	cellular response to chemical stress	34	53	87	515	0.01768	0.406682
BP	GO:0042445	hormone metabolic process	36	117	153	960	0.01838	0.406886
BP	GO:0010350	cellular response to magnesium starvation	0	2	2	2	0.01841	0.406886
BP	GO:0030466	silent mating-type cassette heterochromatin assembly	1	1	2	2	0.01841	0.406886
BP	GO:0031115	negative regulation of microtubule polymerization	0	2	2	2	0.01841	0.406886
BP	GO:0031117	positive regulation of microtubule depolymerization	0	2	2	2	0.01841	0.406886
BP	GO:0061186	negative regulation of silent mating-type cassette heterochromatin assembly	1	1	2	2	0.01841	0.406886
BP	GO:0071325	cellular response to mannitol stimulus	0	2	2	2	0.01841	0.406886
BP	GO:0072709	cellular response to sorbitol	0	2	2	2	0.01841	0.406886
BP	GO:0090054	regulation of silent mating-type cassette heterochromatin assembly	1	1	2	2	0.01841	0.406886
BP	GO:0090617	mitochondrial mRNA 5'-end processing	2	0	2	2	0.01841	0.406886
BP	GO:0009606	tropism	5	40	45	244	0.0193	0.4246
BP	GO:1905393	plant organ formation	18	51	69	399	0.01981	0.430045
BP	GO:0071365	cellular response to auxin stimulus	23	96	119	732	0.0201	0.430045
BP	GO:0071493	cellular response to UV-B	3	0	3	5	0.02016	0.430045
BP	GO:0106005	RNA 5'-cap (guanine-N7)-methylation	3	0	3	5	0.02016	0.430045
BP	GO:0000715	nucleotide-excision repair, DNA damage recognition	1	5	6	17	0.02022	0.430045
BP	GO:0010831	positive regulation of myotube differentiation	1	5	6	17	0.02022	0.430045
BP	GO:0015797	mannitol transport	0	6	6	17	0.02022	0.430045
BP	GO:0051149	positive regulation of muscle cell differentiation	1	5	6	17	0.02022	0.430045
BP	GO:0051155	positive regulation of striated muscle cell differentiation	1	5	6	17	0.02022	0.430045
BP	GO:0070542	response to fatty acid	2	4	6	17	0.02022	0.430045
BP	GO:0010015	root morphogenesis	12	101	113	692	0.02042	0.430066
BP	GO:0043478	pigment accumulation in response to UV light	2	10	12	47	0.02049	0.430066
BP	GO:0043479	pigment accumulation in tissues in response to UV light	2	10	12	47	0.02049	0.430066
BP	GO:0043480	pigment accumulation in tissues	2	10	12	47	0.02049	0.430066
BP	GO:0043481	anthocyanin accumulation in tissues in response to UV light	2	10	12	47	0.02049	0.430066
BP	GO:0034219	carbohydrate transmembrane transport	5	37	42	226	0.02055	0.430383
BP	GO:0000919	cell plate assembly	5	9	14	58	0.02095	0.437805
BP	GO:0015908	fatty acid transport	5	12	17	75	0.02151	0.44853
BP	GO:0044275	cellular carbohydrate catabolic process	9	42	51	284	0.02161	0.448665
BP	GO:0010830	regulation of myotube differentiation	1	9	10	37	0.02249	0.460949
BP	GO:0051153	regulation of striated muscle cell differentiation	1	9	10	37	0.02249	0.460949
BP	GO:0019372	lipoxygenase pathway	0	5	5	13	0.02295	0.466328
BP	GO:1901016	regulation of potassium ion transmembrane transporter activity	3	2	5	13	0.02295	0.466328
BP	GO:0006412	translation	193	78	271	1784	0.02317	0.466328
BP	GO:0045332	phospholipid translocation	0	8	8	27	0.02317	0.466328
BP	GO:1903034	regulation of response to wounding	1	7	8	27	0.02317	0.466328
BP	GO:0043043	peptide biosynthetic process	193	83	276	1820	0.02374	0.473418
BP	GO:0070726	cell wall assembly	2	10	12	48	0.02404	0.475276
BP	GO:0019080	viral gene expression	3	1	4	9	0.02418	0.475276
BP	GO:0042616	paclitaxel metabolic process	1	3	4	9	0.02418	0.475276
BP	GO:0042617	paclitaxel biosynthetic process	1	3	4	9	0.02418	0.475276
BP	GO:1902065	response to L-glutamate	4	0	4	9	0.02418	0.475276
BP	GO:1902459	positive regulation of stem cell population maintenance	4	0	4	9	0.02418	0.475276
BP	GO:1902584	positive regulation of response to water deprivation	7	10	17	76	0.02431	0.475498
BP	GO:0048764	trichoblast maturation	4	47	51	286	0.02434	0.475498
BP	GO:0048765	root hair cell differentiation	4	47	51	286	0.02434	0.475498
BP	GO:0009718	anthocyanin-containing compound biosynthetic process	13	23	36	191	0.02479	0.481348
BP	GO:0000028	ribosomal small subunit assembly	11	7	18	82	0.02501	0.483661
BP	GO:0060918	auxin transport	8	44	52	293	0.02515	0.48539
BP	GO:0048532	anatomical structure arrangement	7	27	34	179	0.0257	0.495009
BP	GO:0048825	cotyledon development	3	19	22	106	0.02637	0.502865
BP	GO:0010053	root epidermal cell differentiation	4	54	58	333	0.02675	0.505316
BP	GO:0009914	hormone transport	10	46	56	320	0.02676	0.505316
BP	GO:0002753	cytoplasmic pattern recognition receptor signaling pathway	1	5	6	18	0.02692	0.505316
BP	GO:0015757	galactose transmembrane transport	0	6	6	18	0.02692	0.505316
BP	GO:0051899	membrane depolarization	1	5	6	18	0.02692	0.505316
BP	GO:0033993	response to lipid	121	227	348	2333	0.02775	0.516237
BP	GO:0001736	establishment of planar polarity	1	11	12	49	0.02802	0.516237
BP	GO:0001738	morphogenesis of a polarized epithelium	1	11	12	49	0.02802	0.516237
BP	GO:0007164	establishment of tissue polarity	1	11	12	49	0.02802	0.516237
BP	GO:0006677	glycosylceramide metabolic process	0	9	9	33	0.02804	0.516237
BP	GO:0019377	glycolipid catabolic process	0	9	9	33	0.02804	0.516237
BP	GO:0046477	glycosylceramide catabolic process	0	9	9	33	0.02804	0.516237
BP	GO:0046479	glycosphingolipid catabolic process	0	9	9	33	0.02804	0.516237
BP	GO:0046514	ceramide catabolic process	0	9	9	33	0.02804	0.516237
BP	GO:0010118	stomatal movement	11	69	80	479	0.02816	0.517453
BP	GO:0009695	jasmonic acid biosynthetic process	2	17	19	89	0.02848	0.518914
BP	GO:0051204	protein insertion into mitochondrial membrane	5	2	7	23	0.0285	0.518914
BP	GO:0090151	establishment of protein localization to mitochondrial membrane	5	2	7	23	0.0285	0.518914
BP	GO:0008645	hexose transmembrane transport	1	24	25	125	0.02883	0.521509
BP	GO:0046323	glucose import	1	24	25	125	0.02883	0.521509
BP	GO:1904659	glucose transmembrane transport	1	24	25	125	0.02883	0.521509
BP	GO:0043476	pigment accumulation	3	10	13	55	0.03001	0.535048
BP	GO:0008206	bile acid metabolic process	0	11	11	44	0.03001	0.535048
BP	GO:0034220	ion transmembrane transport	57	234	291	1936	0.03023	0.537639
BP	GO:0015718	monocarboxylic acid transport	6	27	33	175	0.03034	0.537639
BP	GO:0010928	regulation of auxin mediated signaling pathway	6	22	28	144	0.03046	0.537639
BP	GO:0009742	brassinosteroid mediated signaling pathway	8	34	42	232	0.03049	0.537639
BP	GO:0048646	anatomical structure formation involved in morphogenesis	33	103	136	860	0.03092	0.537639
BP	GO:0071396	cellular response to lipid	78	139	217	1420	0.03134	0.543604
BP	GO:0007179	transforming growth factor beta receptor signaling pathway	0	5	5	14	0.03179	0.544517
BP	GO:0015808	L-alanine transport	0	5	5	14	0.03179	0.544517
BP	GO:0015812	gamma-aminobutyric acid transport	0	5	5	14	0.03179	0.544517
BP	GO:0032328	alanine transport	0	5	5	14	0.03179	0.544517
BP	GO:0046416	D-amino acid metabolic process	5	0	5	14	0.03179	0.544517
BP	GO:0006283	transcription-coupled nucleotide-excision repair	4	6	10	39	0.03194	0.546111
BP	GO:0051146	striated muscle cell differentiation	2	10	12	50	0.03246	0.553959
BP	GO:0046854	phosphatidylinositol phosphorylation	1	32	33	176	0.03263	0.553959
BP	GO:0055072	iron ion homeostasis	12	21	33	176	0.03263	0.553959
BP	GO:0042446	hormone biosynthetic process	27	86	113	705	0.03284	0.55502
BP	GO:0009813	flavonoid biosynthetic process	19	55	74	443	0.03345	0.55502
BP	GO:0010483	pollen tube reception	0	9	9	34	0.03368	0.55502
BP	GO:0042631	cellular response to water deprivation	4	21	25	127	0.0343	0.55502
BP	GO:0071462	cellular response to water stimulus	4	21	25	127	0.0343	0.55502
BP	GO:0071367	cellular response to brassinosteroid stimulus	8	34	42	234	0.03452	0.55502
BP	GO:1901658	glycosyl compound catabolic process	3	27	30	158	0.03453	0.55502
BP	GO:0006518	peptide metabolic process	203	98	301	2013	0.03476	0.55502
BP	GO:1902047	polyamine transmembrane transport	0	6	6	19	0.03494	0.55502
BP	GO:1903798	regulation of production of miRNAs involved in gene silencing by miRNA	0	6	6	19	0.03494	0.55502
BP	GO:0006678	glucosylceramide metabolic process	0	8	8	29	0.03504	0.55502
BP	GO:0006680	glucosylceramide catabolic process	0	8	8	29	0.03504	0.55502
BP	GO:0009720	detection of hormone stimulus	2	6	8	29	0.03504	0.55502
BP	GO:0009726	detection of endogenous stimulus	2	6	8	29	0.03504	0.55502
BP	GO:0021954	central nervous system neuron development	0	8	8	29	0.03504	0.55502
BP	GO:0032988	ribonucleoprotein complex disassembly	5	3	8	29	0.03504	0.55502
BP	GO:0048507	meristem development	30	88	118	741	0.03514	0.55502
BP	GO:0048704	embryonic skeletal system morphogenesis	0	7	7	24	0.03566	0.55502
BP	GO:0048706	embryonic skeletal system development	0	7	7	24	0.03566	0.55502
BP	GO:0009625	response to insect	0	14	14	62	0.03586	0.55502
BP	GO:0001731	formation of translation preinitiation complex	3	1	4	10	0.03604	0.55502
BP	GO:0006722	triterpenoid metabolic process	0	4	4	10	0.03604	0.55502
BP	GO:0006797	polyphosphate metabolic process	0	4	4	10	0.03604	0.55502
BP	GO:0006799	polyphosphate biosynthetic process	0	4	4	10	0.03604	0.55502
BP	GO:0009727	detection of ethylene stimulus	0	4	4	10	0.03604	0.55502
BP	GO:0010981	regulation of cell wall macromolecule metabolic process	1	3	4	10	0.03604	0.55502
BP	GO:0016104	triterpenoid biosynthetic process	0	4	4	10	0.03604	0.55502
BP	GO:1901064	syringal lignin metabolic process	1	3	4	10	0.03604	0.55502
BP	GO:1901066	syringal lignin biosynthetic process	1	3	4	10	0.03604	0.55502
BP	GO:1901428	regulation of syringal lignin biosynthetic process	1	3	4	10	0.03604	0.55502
BP	GO:1901430	positive regulation of syringal lignin biosynthetic process	1	3	4	10	0.03604	0.55502
BP	GO:0006110	regulation of glycolytic process	0	3	3	6	0.03628	0.55502
BP	GO:0010036	response to boron-containing substance	0	3	3	6	0.03628	0.55502
BP	GO:0030811	regulation of nucleotide catabolic process	0	3	3	6	0.03628	0.55502
BP	GO:0035445	borate transmembrane transport	0	3	3	6	0.03628	0.55502
BP	GO:0043470	regulation of carbohydrate catabolic process	0	3	3	6	0.03628	0.55502
BP	GO:0046713	borate transport	0	3	3	6	0.03628	0.55502
BP	GO:0080029	cellular response to boron-containing substance levels	0	3	3	6	0.03628	0.55502
BP	GO:0097503	sialylation	1	2	3	6	0.03628	0.55502
BP	GO:2001009	regulation of plant-type cell wall cellulose biosynthetic process	0	3	3	6	0.03628	0.55502
BP	GO:0009690	cytokinin metabolic process	7	17	24	122	0.03775	0.575672
BP	GO:0006820	anion transport	34	124	158	1018	0.03788	0.576738
BP	GO:0042538	hyperosmotic salinity response	8	15	23	116	0.03813	0.579624
BP	GO:0015850	organic hydroxy compound transport	2	17	19	92	0.03878	0.586867
BP	GO:0032527	protein exit from endoplasmic reticulum	2	11	13	57	0.03919	0.590554
BP	GO:0009687	abscisic acid metabolic process	2	25	27	141	0.03928	0.590554
BP	GO:0043288	apocarotenoid metabolic process	2	25	27	141	0.03928	0.590554
BP	GO:1902644	tertiary alcohol metabolic process	2	25	27	141	0.03928	0.590554
BP	GO:0006995	cellular response to nitrogen starvation	4	5	9	35	0.04006	0.60036
BP	GO:0043620	regulation of DNA-templated transcription in response to stress	2	7	9	35	0.04006	0.60036
BP	GO:0044247	cellular polysaccharide catabolic process	9	27	36	198	0.04012	0.60036
BP	GO:0002098	tRNA wobble uridine modification	8	3	11	46	0.04055	0.603968
BP	GO:0048448	stamen morphogenesis	6	5	11	46	0.04055	0.603968
BP	GO:0071668	plant-type cell wall assembly	2	9	11	46	0.04055	0.603968
BP	GO:0015985	energy coupled proton transport, down electrochemical gradient	8	7	15	69	0.04151	0.608273
BP	GO:0015986	ATP synthesis coupled proton transport	8	7	15	69	0.04151	0.608273
BP	GO:0010200	response to chitin	14	32	46	263	0.04151	0.608273
BP	GO:0080027	response to herbivore	1	7	8	30	0.04228	0.615679
BP	GO:0015800	acidic amino acid transport	0	5	5	15	0.0425	0.615679
BP	GO:0015813	L-glutamate transmembrane transport	0	5	5	15	0.0425	0.615679
BP	GO:0045214	sarcomere organization	0	5	5	15	0.0425	0.615679
BP	GO:0045492	xylan biosynthetic process	1	16	17	81	0.04256	0.615679
BP	GO:0030010	establishment of cell polarity	2	18	20	99	0.04262	0.615679
BP	GO:0051222	positive regulation of protein transport	3	17	20	99	0.04262	0.615679
BP	GO:0009074	aromatic amino acid family catabolic process	0	19	19	93	0.04276	0.616773
BP	GO:0014902	myotube differentiation	1	9	10	41	0.04386	0.620264
BP	GO:0007272	ensheathment of neurons	2	5	7	25	0.04391	0.620264
BP	GO:0008366	axon ensheathment	2	5	7	25	0.04391	0.620264
BP	GO:0036474	cell death in response to hydrogen peroxide	4	3	7	25	0.04391	0.620264
BP	GO:0042552	myelination	2	5	7	25	0.04391	0.620264
BP	GO:0048705	skeletal system morphogenesis	0	7	7	25	0.04391	0.620264
BP	GO:0070935	3'-UTR-mediated mRNA stabilization	0	7	7	25	0.04391	0.620264
BP	GO:1905392	plant organ morphogenesis	24	140	164	1065	0.04404	0.620264
BP	GO:0001508	action potential	1	5	6	20	0.04436	0.620264
BP	GO:0006294	nucleotide-excision repair, preincision complex assembly	1	5	6	20	0.04436	0.620264
BP	GO:0022407	regulation of cell-cell adhesion	3	3	6	20	0.04436	0.620264
BP	GO:0022409	positive regulation of cell-cell adhesion	3	3	6	20	0.04436	0.620264
BP	GO:0042769	DNA damage response, detection of DNA damage	1	5	6	20	0.04436	0.620264
BP	GO:0048656	anther wall tapetum formation	2	4	6	20	0.04436	0.620264
BP	GO:0048657	anther wall tapetum cell differentiation	2	4	6	20	0.04436	0.620264
BP	GO:0071596	ubiquitin-dependent protein catabolic process via the N-end rule pathway	0	6	6	20	0.04436	0.620264
BP	GO:0080117	secondary growth	0	6	6	20	0.04436	0.620264
BP	GO:0080190	lateral growth	0	6	6	20	0.04436	0.620264
BP	GO:0006979	response to oxidative stress	68	129	197	1295	0.04456	0.622154
BP	GO:0009605	response to external stimulus	174	460	634	4402	0.04564	0.635522
BP	GO:0050808	synapse organization	2	12	14	64	0.04565	0.635522
BP	GO:0015698	inorganic anion transport	8	53	61	364	0.04669	0.639718
BP	GO:0010191	mucilage metabolic process	3	17	20	100	0.04673	0.639718
BP	GO:0048025	negative regulation of mRNA splicing, via spliceosome	7	2	9	36	0.0472	0.639718
BP	GO:0009737	response to abscisic acid	93	158	251	1676	0.04731	0.639718
BP	GO:0009624	response to nematode	4	39	43	246	0.04775	0.639718
BP	GO:0098661	inorganic anion transmembrane transport	1	29	30	163	0.04954	0.639718
BP	GO:0009808	lignin metabolic process	7	47	54	319	0.04984	0.639718
CC	GO:0005576	extracellular region	124	408	532	2900	3.2e-14	3.06944e-10
CC	GO:0005840	ribosome	134	41	175	772	2.8e-12	8.44096e-09
CC	GO:0005618	cell wall	56	309	365	1917	4.1e-12	8.44096e-09
CC	GO:0030312	external encapsulating structure	56	309	365	1918	4.4e-12	8.44096e-09
CC	GO:0044391	ribosomal subunit	80	26	106	481	2.3e-07	0.00010028
CC	GO:0071944	cell periphery	246	1068	1314	8835	2.5e-05	0.00545
CC	GO:0048046	apoplast	35	150	185	1030	3.4e-05	0.00627169
CC	GO:0015935	small ribosomal subunit	31	15	46	187	3.6e-05	0.00651532
CC	GO:0022626	cytosolic ribosome	63	39	102	519	6.7e-05	0.0106411
CC	GO:0070772	PAS complex	0	13	13	34	0.00029	0.0312783
CC	GO:0022627	cytosolic small ribosomal subunit	20	15	35	145	0.00042	0.0362941
CC	GO:1990904	ribonucleoprotein complex	235	90	325	2016	0.00042	0.0362941
CC	GO:0031224	intrinsic component of membrane	299	1154	1453	10005	0.00062	0.0503986
CC	GO:0015934	large ribosomal subunit	49	11	60	297	0.00095	0.0717512
CC	GO:0031226	intrinsic component of plasma membrane	17	136	153	893	0.0013	0.0923674
CC	GO:0018995	host cellular component	0	8	8	18	0.0014	0.0927438
CC	GO:0043657	host cell	0	8	8	18	0.0014	0.0927438
CC	GO:0044216	other organism cell	0	8	8	18	0.0014	0.0927438
CC	GO:0044217	other organism part	0	8	8	18	0.0014	0.0927438
CC	GO:0005794	Golgi apparatus	77	349	426	2763	0.00198	0.113049
CC	GO:0005911	cell-cell junction	62	286	348	2229	0.00233	0.12753
CC	GO:0070161	anchoring junction	62	286	348	2229	0.00233	0.12753
CC	GO:0005811	lipid droplet	16	10	26	109	0.00258	0.135975
CC	GO:0009506	plasmodesma	61	281	342	2196	0.00294	0.149153
CC	GO:0055044	symplast	61	281	342	2196	0.00294	0.149153
CC	GO:0016021	integral component of membrane	294	1110	1404	9760	0.00327	0.156829
CC	GO:0030054	cell junction	65	300	365	2366	0.0039	0.176457
CC	GO:0005688	U6 snRNP	7	1	8	21	0.00447	0.19015
CC	GO:0043680	filiform apparatus	0	8	8	21	0.00447	0.19015
CC	GO:0000329	fungal-type vacuole membrane	0	14	14	49	0.0045	0.19015
CC	GO:0009505	plant-type cell wall	6	116	122	724	0.00643	0.239987
CC	GO:0005761	mitochondrial ribosome	11	1	12	41	0.00669	0.243021
CC	GO:0022625	cytosolic large ribosomal subunit	40	10	50	262	0.00759	0.260012
CC	GO:0005942	phosphatidylinositol 3-kinase complex	0	13	13	47	0.00816	0.268972
CC	GO:0035032	phosphatidylinositol 3-kinase complex, class III	0	13	13	47	0.00816	0.268972
CC	GO:0010330	cellulose synthase complex	0	4	4	7	0.00841	0.2707
CC	GO:0046658	anchored component of plasma membrane	4	60	64	352	0.00864	0.274738
CC	GO:0000118	histone deacetylase complex	8	15	23	102	0.00902	0.282745
CC	GO:0005871	kinesin complex	3	39	42	215	0.0091	0.284323
CC	GO:0012511	monolayer-surrounded lipid storage body	4	1	5	11	0.0104	0.305653
CC	GO:0000418	RNA polymerase IV complex	7	2	9	29	0.012	0.337548
CC	GO:0016328	lateral plasma membrane	1	9	10	34	0.01236	0.339009
CC	GO:1990726	Lsm1-7-Pat1 complex	6	0	6	16	0.01474	0.364397
CC	GO:0031225	anchored component of membrane	6	66	72	413	0.01483	0.36568
CC	GO:0045259	proton-transporting ATP synthase complex	9	5	14	56	0.01553	0.373343
CC	GO:0032797	SMN complex	1	1	2	2	0.0184	0.406886
CC	GO:0097504	Gemini of coiled bodies	1	1	2	2	0.0184	0.406886
CC	GO:0005697	telomerase holoenzyme complex	1	2	3	5	0.02016	0.430045
CC	GO:1903600	glutaminase complex	3	0	3	5	0.02016	0.430045
CC	GO:0005762	mitochondrial large ribosomal subunit	6	1	7	22	0.02238	0.460949
CC	GO:0045261	proton-transporting ATP synthase complex, catalytic core F(1)	5	5	10	37	0.02249	0.460949
CC	GO:0030018	Z disc	2	3	5	13	0.02295	0.466328
CC	GO:0031674	I band	2	3	5	13	0.02295	0.466328
CC	GO:0000315	organellar large ribosomal subunit	7	1	8	27	0.02316	0.466328
CC	GO:0031515	tRNA (m1A) methyltransferase complex	3	3	6	18	0.02691	0.505316
CC	GO:1902495	transmembrane transporter complex	1	11	12	49	0.02801	0.516237
CC	GO:0005887	integral component of plasma membrane	13	75	88	533	0.02887	0.521509
CC	GO:0090406	pollen tube	3	20	23	113	0.02905	0.523774
CC	GO:0000313	organellar ribosome	12	1	13	55	0.02999	0.535048
CC	GO:0034702	ion channel complex	0	11	11	44	0.03	0.535048
CC	GO:0034707	chloride channel complex	0	11	11	44	0.03	0.535048
CC	GO:0070469	respirasome	24	9	33	176	0.0326	0.553959
CC	GO:1990351	transporter complex	5	11	16	73	0.03368	0.55502
CC	GO:0043527	tRNA methyltransferase complex	4	3	7	24	0.03565	0.55502
CC	GO:0043076	megasporocyte nucleus	1	2	3	6	0.03628	0.55502
CC	GO:0043078	polar nucleus	1	2	3	6	0.03628	0.55502
CC	GO:0005875	microtubule associated complex	6	50	56	326	0.03666	0.559941
CC	GO:0005881	cytoplasmic microtubule	1	19	20	98	0.03877	0.586867
CC	GO:0005813	centrosome	5	18	23	117	0.04155	0.608273
CC	GO:0120114	Sm-like protein family complex	22	10	32	174	0.04411	0.620264
MF	GO:0003735	structural constituent of ribosome	120	26	146	615	2.9e-12	8.44096e-09
MF	GO:0045735	nutrient reservoir activity	10	35	45	119	2.5e-11	3.42571e-08
MF	GO:0016684	oxidoreductase activity, acting on peroxide as acceptor	16	68	84	321	9.4e-10	9.01648e-07
MF	GO:0005198	structural molecule activity	129	64	193	955	3.3e-09	2.8776e-06
MF	GO:0004601	peroxidase activity	13	66	79	309	9e-09	7.194e-06
MF	GO:0020037	heme binding	24	140	164	797	1.4e-08	9.592e-06
MF	GO:0016165	linoleate 13S-lipoxygenase activity	0	24	24	54	2.8e-08	1.79051e-05
MF	GO:0046906	tetrapyrrole binding	30	142	172	854	3e-08	1.7985e-05
MF	GO:0016209	antioxidant activity	27	71	98	430	8.8e-08	4.44261e-05
MF	GO:0016759	cellulose synthase activity	1	28	29	84	7.8e-07	0.000277102
MF	GO:0016760	cellulose synthase (UDP-forming) activity	1	28	29	84	7.8e-07	0.000277102
MF	GO:0019843	rRNA binding	65	4	69	292	1.7e-06	0.000526013
MF	GO:0004553	hydrolase activity, hydrolyzing O-glycosyl compounds	27	167	194	1064	5.6e-06	0.00157986
MF	GO:0016798	hydrolase activity, acting on glycosyl bonds	32	174	206	1153	1.1e-05	0.00285168
MF	GO:0050162	oxalate oxidase activity	0	7	7	9	2.3e-05	0.00525276
MF	GO:0097599	xylanase activity	2	16	18	48	2.6e-05	0.0055103
MF	GO:0016491	oxidoreductase activity	184	412	596	3812	2.7e-05	0.0055103
MF	GO:0022804	active transmembrane transporter activity	31	230	261	1530	2.7e-05	0.0055103
MF	GO:0016162	cellulose 1,4-beta-cellobiosidase activity	0	9	9	15	3.4e-05	0.00627169
MF	GO:0102726	DIMBOA glucoside beta-D-glucosidase activity	0	9	9	15	3.4e-05	0.00627169
MF	GO:0016623	oxidoreductase activity, acting on the aldehyde or oxo group of donors, oxygen as acceptor	0	23	23	74	7.1e-05	0.0106411
MF	GO:0016841	ammonia-lyase activity	1	18	19	58	0.00014	0.0183956
MF	GO:0034237	protein kinase A regulatory subunit binding	0	7	7	11	0.00016	0.0204629
MF	GO:0051018	protein kinase A binding	0	7	7	11	0.00016	0.0204629
MF	GO:0043492	ATPase activity, coupled to movement of substances	9	123	132	726	0.00019	0.0236686
MF	GO:0045548	phenylalanine ammonia-lyase activity	0	16	16	46	0.00021	0.0254977
MF	GO:0016762	xyloglucan:xyloglucosyl transferase activity	0	15	15	42	0.00023	0.0267684
MF	GO:0005086	ARF guanyl-nucleotide exchange factor activity	1	16	17	51	0.00024	0.0267684
MF	GO:0000285	1-phosphatidylinositol-3-phosphate 5-kinase activity	0	12	12	30	0.00029	0.0312783
MF	GO:0016840	carbon-nitrogen lyase activity	8	19	27	101	0.0003	0.0312783
MF	GO:0008137	NADH dehydrogenase (ubiquinone) activity	16	4	20	66	0.0003	0.0312783
MF	GO:0050136	NADH dehydrogenase (quinone) activity	16	4	20	66	0.0003	0.0312783
MF	GO:0015399	primary active transmembrane transporter activity	18	116	134	752	0.0004	0.0355259
MF	GO:1990825	sequence-specific mRNA binding	6	4	10	23	0.00042	0.0362941
MF	GO:0016705	oxidoreductase activity, acting on paired donors, with incorporation or reduction of molecular oxygen	33	121	154	884	0.00045	0.0385393
MF	GO:0003954	NADH dehydrogenase activity	17	6	23	83	0.00047	0.039546
MF	GO:0004497	monooxygenase activity	19	104	123	688	0.00059	0.0483699
MF	GO:0022857	transmembrane transporter activity	77	367	444	2872	0.00076	0.0602473
MF	GO:0035198	miRNA binding	2	4	6	10	0.00077	0.0605397
MF	GO:0048037	cofactor binding	103	305	408	2623	0.00079	0.0616072
MF	GO:0042626	ATPase-coupled transmembrane transporter activity	9	115	124	700	0.00081	0.0626574
MF	GO:0050630	(iso)eugenol O-methyltransferase activity	0	15	15	47	0.00091	0.0692756
MF	GO:0102719	S-adenosyl-L-methionine:eugenol-O-methyltransferase activity	0	15	15	47	0.00091	0.0692756
MF	GO:0016709	oxidoreductase activity, acting on paired donors, with incorporation or reduction of molecular oxygen, NAD(P)H as one donor, and incorporation of one atom of oxygen	9	58	67	344	0.00114	0.0841145
MF	GO:0102797	geranial:oxygen oxidoreductase activity	0	16	16	53	0.00122	0.0879868
MF	GO:0102798	heptaldehyde:oxygen oxidoreductase activity	0	16	16	53	0.00122	0.0879868
MF	GO:0016702	oxidoreductase activity, acting on single donors with incorporation of molecular oxygen, incorporation of two atoms of oxygen	4	29	33	143	0.00122	0.0879868
MF	GO:0015166	polyol transmembrane transporter activity	1	8	9	22	0.00137	0.0927438
MF	GO:0008171	O-methyltransferase activity	8	29	37	167	0.00142	0.0927438
MF	GO:0030746	isoflavone 4'-O-methyltransferase activity	0	15	15	49	0.00146	0.0927438
MF	GO:0030761	8-hydroxyquercitin 8-O-methyltransferase activity	0	15	15	49	0.00146	0.0927438
MF	GO:0030766	11-O-demethyl-17-O-deacetylvindoline O-methyltransferase activity	0	15	15	49	0.00146	0.0927438
MF	GO:0033799	myricetin 3'-O-methyltransferase activity	0	15	15	49	0.00146	0.0927438
MF	GO:0033800	isoflavone 7-O-methyltransferase activity	0	15	15	49	0.00146	0.0927438
MF	GO:0102303	resveratrol 3,5-O-dimethyltransferase activity	0	15	15	49	0.00146	0.0927438
MF	GO:0102671	6a-hydroxymaackiain-3-O-methyltransferase activity	0	15	15	49	0.00146	0.0927438
MF	GO:0102767	flavanone 4'-O-methyltransferase activity	0	15	15	49	0.00146	0.0927438
MF	GO:0008447	L-ascorbate oxidase activity	1	5	6	11	0.0015	0.0940392
MF	GO:0015928	fucosidase activity	1	9	10	27	0.00184	0.106965
MF	GO:0016207	4-coumarate-CoA ligase activity	0	7	7	15	0.00191	0.110366
MF	GO:0003774	motor activity	6	48	54	271	0.00193	0.110854
MF	GO:0015295	solute:proton symporter activity	1	34	35	159	0.0021	0.119191
MF	GO:0015925	galactosidase activity	5	27	32	142	0.00215	0.121311
MF	GO:0001055	RNA polymerase II activity	3	0	3	3	0.00244	0.131486
MF	GO:0004657	proline dehydrogenase activity	0	3	3	3	0.00244	0.131486
MF	GO:0015926	glucosidase activity	7	67	74	399	0.00256	0.135666
MF	GO:0005215	transporter activity	88	398	486	3216	0.00263	0.137852
MF	GO:0031406	carboxylic acid binding	12	35	47	233	0.00283	0.145943
MF	GO:0043177	organic acid binding	12	35	47	233	0.00283	0.145943
MF	GO:0003777	microtubule motor activity	4	48	52	264	0.00297	0.149153
MF	GO:0005365	myo-inositol transmembrane transporter activity	0	8	8	20	0.003	0.149875
MF	GO:0005506	iron ion binding	26	110	136	806	0.00314	0.152888
MF	GO:0008422	beta-glucosidase activity	7	55	62	327	0.00324	0.156171
MF	GO:0042162	telomeric DNA binding	6	23	29	129	0.0035	0.165554
MF	GO:0015923	mannosidase activity	4	18	22	90	0.00355	0.165554
MF	GO:0042973	glucan endo-1,3-beta-D-glucosidase activity	5	25	30	135	0.00361	0.16568
MF	GO:0015318	inorganic molecular entity transmembrane transporter activity	48	223	271	1728	0.00374	0.170019
MF	GO:0005319	lipid transporter activity	4	26	30	136	0.00405	0.17985
MF	GO:0015294	solute:cation symporter activity	1	39	40	195	0.0041	0.18089
MF	GO:0016985	mannan endo-1,4-beta-mannosidase activity	3	3	6	13	0.00437	0.188815
MF	GO:0051213	dioxygenase activity	25	50	75	415	0.00473	0.195561
MF	GO:0004567	beta-mannosidase activity	4	7	11	35	0.00487	0.198343
MF	GO:0001653	peptide receptor activity	3	15	18	71	0.00527	0.21329
MF	GO:0030145	manganese ion binding	7	27	34	162	0.00534	0.215215
MF	GO:0016701	oxidoreductase activity, acting on single donors with incorporation of molecular oxygen	5	32	37	180	0.00541	0.21622
MF	GO:0009055	electron transfer activity	24	32	56	297	0.00556	0.221293
MF	GO:0008097	5S rRNA binding	10	0	10	31	0.00582	0.22825
MF	GO:0016208	AMP binding	5	3	8	22	0.00594	0.231612
MF	GO:0004252	serine-type endopeptidase activity	9	31	40	200	0.00642	0.239987
MF	GO:0061980	regulatory RNA binding	2	5	7	18	0.00655	0.242578
MF	GO:0009815	1-aminocyclopropane-1-carboxylate oxidase activity	2	4	6	14	0.00679	0.243021
MF	GO:0015148	D-xylose transmembrane transporter activity	0	6	6	14	0.00679	0.243021
MF	GO:0015168	glycerol transmembrane transporter activity	0	6	6	14	0.00679	0.243021
MF	GO:0015575	mannitol transmembrane transporter activity	0	6	6	14	0.00679	0.243021
MF	GO:0015576	sorbitol transmembrane transporter activity	0	6	6	14	0.00679	0.243021
MF	GO:0015591	D-ribose transmembrane transporter activity	0	6	6	14	0.00679	0.243021
MF	GO:0090448	glucosinolate:proton symporter activity	0	6	6	14	0.00679	0.243021
MF	GO:0033836	flavonol 7-O-beta-glucosyltransferase activity	2	14	16	62	0.00688	0.243436
MF	GO:0004427	inorganic diphosphatase activity	5	5	10	32	0.00746	0.256474
MF	GO:0047893	flavonol 3-O-glucosyltransferase activity	3	16	19	79	0.00773	0.260162
MF	GO:0102360	daphnetin 3-O-glucosyltransferase activity	3	16	19	79	0.00773	0.260162
MF	GO:0102425	myricetin 3-O-glucosyltransferase activity	3	16	19	79	0.00773	0.260162
MF	GO:0048038	quinone binding	13	3	16	63	0.00809	0.268972
MF	GO:0047254	2,4-dihydroxy-7-methoxy-2H-1,4-benzoxazin-3(4H)-one 2-D-glucosyltransferase activity	0	4	4	7	0.0082	0.269364
MF	GO:0031418	L-ascorbic acid binding	4	14	18	74	0.0083	0.2707
MF	GO:0004067	asparaginase activity	0	3	3	4	0.00879	0.278263
MF	GO:0071949	FAD binding	1	28	29	138	0.00935	0.291186
MF	GO:0051753	mannan synthase activity	0	12	12	43	0.00951	0.294237
MF	GO:0015181	arginine transmembrane transporter activity	1	5	6	15	0.01004	0.3041
MF	GO:0015189	L-lysine transmembrane transporter activity	1	5	6	15	0.01004	0.3041
MF	GO:0008810	cellulase activity	0	15	15	59	0.01005	0.3041
MF	GO:0015146	pentose transmembrane transporter activity	0	8	8	24	0.01067	0.311084
MF	GO:0004031	aldehyde oxidase activity	0	16	16	65	0.01103	0.318674
MF	GO:0016713	oxidoreductase activity, acting on paired donors, with incorporation or reduction of molecular oxygen, reduced iron-sulfur protein as one donor, and incorporation of one atom of oxygen	1	15	16	65	0.01103	0.318674
MF	GO:0005548	phospholipid transporter activity	2	11	13	49	0.01111	0.31935
MF	GO:0047807	cytokinin 7-beta-glucosyltransferase activity	2	10	12	44	0.01151	0.324717
MF	GO:0050139	nicotinate-N-glucosyltransferase activity	2	10	12	44	0.01151	0.324717
MF	GO:0052640	salicylic acid glucosyltransferase (glucoside-forming) activity	2	10	12	44	0.01151	0.324717
MF	GO:0080062	cytokinin 9-beta-glucosyltransferase activity	2	10	12	44	0.01151	0.324717
MF	GO:0015291	secondary active transmembrane transporter activity	17	115	132	812	0.0122	0.338215
MF	GO:0004096	catalase activity	0	7	7	20	0.0125	0.33966
MF	GO:0016300	tRNA (uracil) methyltransferase activity	5	2	7	20	0.0125	0.33966
MF	GO:0032266	phosphatidylinositol-3-phosphate binding	1	12	13	50	0.0132	0.353672
MF	GO:1901618	organic hydroxy compound transmembrane transporter activity	2	11	13	50	0.0132	0.353672
MF	GO:0042826	histone deacetylase binding	5	10	15	61	0.01372	0.364397
MF	GO:0004784	superoxide dismutase activity	4	4	8	25	0.01387	0.364397
MF	GO:0016721	oxidoreductase activity, acting on superoxide radicals as acceptor	4	4	8	25	0.01387	0.364397
MF	GO:0015174	basic amino acid transmembrane transporter activity	1	5	6	16	0.01426	0.364397
MF	GO:0047215	indole-3-acetate beta-glucosyltransferase activity	5	4	9	30	0.01448	0.364397
MF	GO:0080002	UDP-glucose:4-aminobenzoate acylglucosyltransferase activity	5	4	9	30	0.01448	0.364397
MF	GO:0080018	anthocyanin 5-O-glucosyltransferase activity	5	4	9	30	0.01448	0.364397
MF	GO:0015145	monosaccharide transmembrane transporter activity	0	27	27	131	0.01517	0.368381
MF	GO:0031210	phosphatidylcholine binding	3	2	5	12	0.01541	0.371389
MF	GO:0050997	quaternary ammonium group binding	3	2	5	12	0.01541	0.371389
MF	GO:1990137	plant seed peroxidase activity	3	2	5	12	0.01541	0.371389
MF	GO:0003700	DNA-binding transcription factor activity	123	237	360	2408	0.01598	0.379406
MF	GO:0015103	inorganic anion transmembrane transporter activity	3	52	55	307	0.01624	0.384627
MF	GO:0015603	iron chelate transmembrane transporter activity	0	7	7	21	0.01662	0.389778
MF	GO:0051980	iron-nicotianamine transmembrane transporter activity	0	7	7	21	0.01662	0.389778
MF	GO:0048030	disaccharide binding	2	0	2	2	0.01815	0.406886
MF	GO:0051498	syn-copalyl diphosphate synthase activity	1	1	2	2	0.01815	0.406886
MF	GO:0097602	cullin family protein binding	1	1	2	2	0.01815	0.406886
MF	GO:0048029	monosaccharide binding	5	23	28	139	0.01825	0.406886
MF	GO:0019187	beta-1,4-mannosyltransferase activity	0	13	13	52	0.01829	0.406886
MF	GO:0008134	transcription factor binding	26	46	72	421	0.01926	0.4246
MF	GO:0004482	mRNA (guanine-N7-)-methyltransferase activity	3	0	3	5	0.01977	0.430045
MF	GO:0005372	water transmembrane transporter activity	4	13	17	75	0.0202	0.430045
MF	GO:0015250	water channel activity	4	13	17	75	0.0202	0.430045
MF	GO:0015075	ion transmembrane transporter activity	49	214	263	1735	0.0203	0.430066
MF	GO:0051669	fructan beta-fructosidase activity	0	7	7	22	0.0216	0.448665
MF	GO:0046556	alpha-L-arabinofuranosidase activity	0	8	8	27	0.02229	0.460949
MF	GO:0031386	protein tag	0	5	5	13	0.02231	0.460949
MF	GO:0015144	carbohydrate transmembrane transporter activity	4	37	41	223	0.02319	0.466328
MF	GO:0004420	hydroxymethylglutaryl-CoA reductase (NADPH) activity	0	4	4	9	0.0236	0.471607
MF	GO:0005452	inorganic anion exchanger activity	0	4	4	9	0.0236	0.471607
MF	GO:0042282	hydroxymethylglutaryl-CoA reductase activity	0	4	4	9	0.0236	0.471607
MF	GO:0015293	symporter activity	2	59	61	353	0.02407	0.475276
MF	GO:0033612	receptor serine/threonine kinase binding	3	18	21	100	0.02444	0.476481
MF	GO:0051119	sugar transmembrane transporter activity	2	33	35	186	0.02474	0.481348
MF	GO:0046527	glucosyltransferase activity	15	105	120	750	0.02499	0.483661
MF	GO:0005354	galactose transmembrane transporter activity	0	6	6	18	0.02608	0.49932
MF	GO:0019863	IgE binding	6	0	6	18	0.02608	0.49932
MF	GO:0019865	immunoglobulin binding	6	0	6	18	0.02608	0.49932
MF	GO:0043546	molybdopterin cofactor binding	0	14	14	60	0.02621	0.500809
MF	GO:0004805	trehalose-phosphatase activity	5	4	9	33	0.02691	0.505316
MF	GO:0047262	polygalacturonate 4-alpha-galacturonosyltransferase activity	0	9	9	33	0.02691	0.505316
MF	GO:0018488	aryl-aldehyde oxidase activity	0	13	13	55	0.02851	0.518914
MF	GO:0050302	indole-3-acetaldehyde oxidase activity	0	13	13	55	0.02851	0.518914
MF	GO:0016655	oxidoreductase activity, acting on NAD(P)H, quinone or similar compound as acceptor	18	5	23	114	0.02968	0.534129
MF	GO:0080133	midchain alkane hydroxylase activity	0	10	10	39	0.03059	0.537639
MF	GO:0015180	L-alanine transmembrane transporter activity	0	5	5	14	0.03094	0.537639
MF	GO:0015185	gamma-aminobutyric acid transmembrane transporter activity	0	5	5	14	0.03094	0.537639
MF	GO:0016712	oxidoreductase activity, acting on paired donors, with incorporation or reduction of molecular oxygen, reduced flavin or flavoprotein as one donor, and incorporation of one atom of oxygen	0	5	5	14	0.03094	0.537639
MF	GO:0022858	alanine transmembrane transporter activity	0	5	5	14	0.03094	0.537639
MF	GO:0047668	amygdalin beta-glucosidase activity	1	4	5	14	0.03094	0.537639
MF	GO:0047701	beta-L-arabinosidase activity	1	4	5	14	0.03094	0.537639
MF	GO:0050224	prunasin beta-glucosidase activity	1	4	5	14	0.03094	0.537639
MF	GO:0070330	aromatase activity	0	5	5	14	0.03094	0.537639
MF	GO:0022853	active ion transmembrane transporter activity	9	88	97	600	0.03176	0.544517
MF	GO:0140110	transcription regulator activity	139	251	390	2656	0.03176	0.544517
MF	GO:0043565	sequence-specific DNA binding	77	180	257	1714	0.03319	0.55502
MF	GO:0000822	inositol hexakisphosphate binding	1	7	8	29	0.03376	0.55502
MF	GO:0004348	glucosylceramidase activity	0	8	8	29	0.03376	0.55502
MF	GO:0015203	polyamine transmembrane transporter activity	0	6	6	19	0.03389	0.55502
MF	GO:0016767	geranylgeranyl-diphosphate geranylgeranyltransferase activity	0	6	6	19	0.03389	0.55502
MF	GO:0005351	carbohydrate:proton symporter activity	1	24	25	128	0.03467	0.55502
MF	GO:0005402	carbohydrate:cation symporter activity	1	24	25	128	0.03467	0.55502
MF	GO:0005355	glucose transmembrane transporter activity	0	24	24	122	0.03515	0.55502
MF	GO:0015149	hexose transmembrane transporter activity	0	24	24	122	0.03515	0.55502
MF	GO:0003845	11-beta-hydroxysteroid dehydrogenase [NAD(P)] activity	2	1	3	6	0.03561	0.55502
MF	GO:0004359	glutaminase activity	3	0	3	6	0.03561	0.55502
MF	GO:0008373	sialyltransferase activity	1	2	3	6	0.03561	0.55502
MF	GO:0034722	gamma-glutamyl-peptidase activity	1	2	3	6	0.03561	0.55502
MF	GO:0052722	fatty acid in-chain hydroxylase activity	0	3	3	6	0.03561	0.55502
MF	GO:0070524	11-beta-hydroxysteroid dehydrogenase (NADP+) activity	2	1	3	6	0.03561	0.55502
MF	GO:0015252	proton channel activity	5	5	10	40	0.03601	0.55502
MF	GO:0046933	proton-transporting ATP synthase activity, rotational mechanism	5	5	10	40	0.03601	0.55502
MF	GO:0070491	repressing transcription factor binding	2	8	10	40	0.03601	0.55502
MF	GO:0005254	chloride channel activity	0	11	11	46	0.03879	0.586867
MF	GO:0004392	heme oxygenase (decyclizing) activity	2	3	5	15	0.04138	0.608273
MF	GO:0005313	L-glutamate transmembrane transporter activity	0	5	5	15	0.04138	0.608273
MF	GO:0008121	ubiquinol-cytochrome-c reductase activity	4	1	5	15	0.04138	0.608273
MF	GO:0015172	acidic amino acid transmembrane transporter activity	0	5	5	15	0.04138	0.608273
MF	GO:0016681	oxidoreductase activity, acting on diphenols and related substances as donors, cytochrome as acceptor	4	1	5	15	0.04138	0.608273
MF	GO:0033949	fructan beta-(2,6)-fructosidase activity	0	5	5	15	0.04138	0.608273
MF	GO:0070728	leucine binding	0	5	5	15	0.04138	0.608273
MF	GO:0005085	guanyl-nucleotide exchange factor activity	3	21	24	124	0.0416	0.608273
MF	GO:0015112	nitrate transmembrane transporter activity	1	12	13	58	0.04236	0.615679
MF	GO:0009044	xylan 1,4-beta-xylosidase activity	0	6	6	20	0.04305	0.620023
MF	GO:0016307	phosphatidylinositol phosphate kinase activity	1	13	14	64	0.04339	0.620264
MF	GO:0004564	beta-fructofuranosidase activity	0	22	22	113	0.04673	0.639718
MF	GO:0050664	oxidoreductase activity, acting on NAD(P)H, oxygen as acceptor	1	12	13	59	0.04787	0.639718
MF	GO:0005247	voltage-gated chloride channel activity	0	10	10	42	0.0488	0.639718
MF	GO:0010333	terpene synthase activity	5	5	10	42	0.0488	0.639718
MF	GO:0004157	dihydropyrimidinase activity	0	2	2	3	0.04956	0.639718
MF	GO:0004436	phosphatidylinositol diacylglycerol-lyase activity	0	2	2	3	0.04956	0.639718
MF	GO:0004797	thymidine kinase activity	1	1	2	3	0.04956	0.639718
MF	GO:0008126	acetylesterase activity	0	2	2	3	0.04956	0.639718
MF	GO:0008898	S-adenosylmethionine-homocysteine S-methyltransferase activity	0	2	2	3	0.04956	0.639718
MF	GO:0034432	bis(5'-adenosyl)-pentaphosphatase activity	1	1	2	3	0.04956	0.639718
MF	GO:0042131	thiamine phosphate phosphatase activity	1	1	2	3	0.04956	0.639718
MF	GO:0046332	SMAD binding	0	2	2	3	0.04956	0.639718
MF	GO:0046863	ribulose-1,5-bisphosphate carboxylase/oxygenase activator activity	1	1	2	3	0.04956	0.639718
MF	GO:0047622	adenosine nucleosidase activity	0	2	2	3	0.04956	0.639718
MF	GO:0052731	phosphocholine phosphatase activity	1	1	2	3	0.04956	0.639718
MF	GO:0052732	phosphoethanolamine phosphatase activity	1	1	2	3	0.04956	0.639718
MF	GO:0072585	xanthosine nucleotidase activity	0	2	2	3	0.04956	0.639718
MF	GO:0019788	NEDD8 transferase activity	3	1	4	11	0.04957	0.639718
MF	GO:0032050	clathrin heavy chain binding	1	3	4	11	0.04957	0.639718
MF	GO:0045296	cadherin binding	1	3	4	11	0.04957	0.639718
MF	GO:0047150	betaine-homocysteine S-methyltransferase activity	0	4	4	11	0.04957	0.639718
MF	GO:0050839	cell adhesion molecule binding	1	3	4	11	0.04957	0.639718
MF	GO:0061770	translation elongation factor binding	3	1	4	11	0.04957	0.639718
12 h
Category	GO.ID	Term	Up	Down	DEG	Total	Pvalue	FDR
BP	GO:0015979	photosynthesis	9	107	116	537	< 1e-30	5.14417e-28
BP	GO:0019684	photosynthesis, light reaction	8	52	60	217	2.7e-25	1.28208e-22
BP	GO:0009961	response to 1-aminocyclopropane-1-carboxylic acid	19	0	19	25	2.5e-19	1.02883e-16
BP	GO:0009657	plastid organization	11	74	85	546	2.9e-17	1.05304e-14
BP	GO:0009414	response to water deprivation	90	34	124	976	3.6e-17	1.16962e-14
BP	GO:0009415	response to water	90	34	124	984	6.8e-17	2.09882e-14
BP	GO:0001101	response to acid chemical	189	105	294	3391	7.5e-14	1.8519e-11
BP	GO:0055114	oxidation-reduction process	161	192	353	4334	8e-13	1.76371e-10
BP	GO:0015994	chlorophyll metabolic process	8	40	48	266	1e-12	2.12862e-10
BP	GO:0009409	response to cold	63	54	117	1040	1.4e-12	2.78781e-10
BP	GO:0033013	tetrapyrrole metabolic process	9	42	51	311	8.9e-12	1.61587e-09
BP	GO:0009658	chloroplast organization	5	54	59	393	9.5e-12	1.67553e-09
BP	GO:0009631	cold acclimation	24	2	26	95	1.1e-11	1.88619e-09
BP	GO:0009765	photosynthesis, light harvesting	1	16	17	40	1.6e-11	2.66941e-09
BP	GO:0006778	porphyrin-containing compound metabolic process	9	41	50	308	2.1e-11	3.32392e-09
BP	GO:0019748	secondary metabolic process	51	72	123	1162	2.2e-11	3.39515e-09
BP	GO:0015995	chlorophyll biosynthetic process	6	33	39	208	4.1e-11	6.02602e-09
BP	GO:0046148	pigment biosynthetic process	19	56	75	588	5.4e-11	7.75214e-09
BP	GO:0009628	response to abiotic stimulus	216	208	424	5585	6.7e-11	9.19091e-09
BP	GO:0009266	response to temperature stimulus	77	78	155	1623	1.4e-10	1.83877e-08
BP	GO:1901700	response to oxygen-containing compound	227	134	361	4649	1.8e-10	2.31488e-08
BP	GO:0009644	response to high light intensity	14	28	42	250	2.7e-10	3.33342e-08
BP	GO:0009737	response to abscisic acid	127	30	157	1676	4.3e-10	5.20469e-08
BP	GO:0010035	response to inorganic substance	144	98	242	2900	6.4e-10	7.31615e-08
BP	GO:0042440	pigment metabolic process	22	66	88	778	6.6e-10	7.4076e-08
BP	GO:0033014	tetrapyrrole biosynthetic process	6	35	41	251	1.1e-09	1.21255e-07
BP	GO:0009767	photosynthetic electron transport chain	6	20	26	117	1.6e-09	1.73277e-07
BP	GO:0042445	hormone metabolic process	65	36	101	960	1.9e-09	2.02219e-07
BP	GO:0006779	porphyrin-containing compound biosynthetic process	6	33	39	239	2.8e-09	2.92956e-07
BP	GO:0097305	response to alcohol	127	30	157	1746	7.3e-09	7.48856e-07
BP	GO:0042446	hormone biosynthetic process	49	30	79	705	7.4e-09	7.48856e-07
BP	GO:1901617	organic hydroxy compound biosynthetic process	49	23	72	626	1.2e-08	1.19477e-06
BP	GO:0022900	electron transport chain	26	33	59	482	2.7e-08	2.52532e-06
BP	GO:0010344	seed oilbody biogenesis	6	0	6	6	3.3e-08	2.9523e-06
BP	GO:0006091	generation of precursor metabolites and energy	46	72	118	1247	3.9e-08	3.3908e-06
BP	GO:0009821	alkaloid biosynthetic process	0	15	15	49	4.9e-08	4.16677e-06
BP	GO:0009812	flavonoid metabolic process	17	54	71	645	8.5e-08	6.32175e-06
BP	GO:0009688	abscisic acid biosynthetic process	22	1	23	114	9.5e-08	6.58916e-06
BP	GO:0043289	apocarotenoid biosynthetic process	22	1	23	114	9.5e-08	6.58916e-06
BP	GO:1902645	tertiary alcohol biosynthetic process	22	1	23	114	9.5e-08	6.58916e-06
BP	GO:0009698	phenylpropanoid metabolic process	22	49	71	653	1.4e-07	9.60244e-06
BP	GO:0043200	response to amino acid	21	0	21	100	1.7e-07	1.14066e-05
BP	GO:0009820	alkaloid metabolic process	5	17	22	109	1.8e-07	1.19477e-05
BP	GO:0033993	response to lipid	135	55	190	2333	2.9e-07	1.88439e-05
BP	GO:0009642	response to light intensity	19	35	54	458	3.5e-07	2.25057e-05
BP	GO:0046165	alcohol biosynthetic process	33	4	37	264	3.9e-07	2.48193e-05
BP	GO:0016106	sesquiterpenoid biosynthetic process	22	1	23	123	4e-07	2.51959e-05
BP	GO:0042221	response to chemical	340	249	589	8697	4.4e-07	2.74356e-05
BP	GO:0009850	auxin metabolic process	29	4	33	223	4.6e-07	2.83958e-05
BP	GO:0009773	photosynthetic electron transport in photosystem I	0	9	9	20	5.7e-07	3.35106e-05
BP	GO:0070141	response to UV-A	1	8	9	20	5.7e-07	3.35106e-05
BP	GO:0071492	cellular response to UV-A	1	8	9	20	5.7e-07	3.35106e-05
BP	GO:0044550	secondary metabolite biosynthetic process	34	45	79	784	6.3e-07	3.66886e-05
BP	GO:0033302	quercetin O-glucoside metabolic process	0	8	8	16	9.1e-07	5.20132e-05
BP	GO:0033329	kaempferol O-glucoside metabolic process	0	8	8	16	9.1e-07	5.20132e-05
BP	GO:0010380	regulation of chlorophyll biosynthetic process	6	13	19	93	9.9e-07	5.56126e-05
BP	GO:0009851	auxin biosynthetic process	24	2	26	160	1.2e-06	6.61393e-05
BP	GO:0009687	abscisic acid metabolic process	22	2	24	141	1.3e-06	6.97817e-05
BP	GO:0043288	apocarotenoid metabolic process	22	2	24	141	1.3e-06	6.97817e-05
BP	GO:1902644	tertiary alcohol metabolic process	22	2	24	141	1.3e-06	6.97817e-05
BP	GO:0019915	lipid storage	10	1	11	34	1.6e-06	8.37017e-05
BP	GO:1901463	regulation of tetrapyrrole biosynthetic process	6	13	19	96	1.6e-06	8.37017e-05
BP	GO:0009725	response to hormone	204	135	339	4716	1.9e-06	9.69314e-05
BP	GO:0042548	regulation of photosynthesis, light reaction	6	8	14	57	2.6e-06	0.000131556
BP	GO:0032544	plastid translation	0	8	8	18	2.8e-06	0.000140524
BP	GO:0009719	response to endogenous stimulus	209	135	344	4820	3.1e-06	0.00015068
BP	GO:0030091	protein repair	3	8	11	36	3.1e-06	0.00015068
BP	GO:0006030	chitin metabolic process	10	2	12	43	3.2e-06	0.000150791
BP	GO:0006032	chitin catabolic process	10	2	12	43	3.2e-06	0.000150791
BP	GO:0046348	amino sugar catabolic process	10	2	12	43	3.2e-06	0.000150791
BP	GO:1901072	glucosamine-containing compound catabolic process	10	2	12	43	3.2e-06	0.000150791
BP	GO:0080167	response to karrikin	12	28	40	323	3.3e-06	0.000153165
BP	GO:0006721	terpenoid metabolic process	46	14	60	569	3.3e-06	0.000153165
BP	GO:0010206	photosystem II repair	0	8	8	19	4.6e-06	0.000210339
BP	GO:1901401	regulation of tetrapyrrole metabolic process	6	14	20	112	4.7e-06	0.000211774
BP	GO:0006714	sesquiterpenoid metabolic process	22	2	24	153	5.9e-06	0.000256484
BP	GO:1901071	glucosamine-containing compound metabolic process	10	2	12	46	6.9e-06	0.00029579
BP	GO:0009813	flavonoid biosynthetic process	14	35	49	443	7.1e-06	0.000302264
BP	GO:0071486	cellular response to high light intensity	1	8	9	26	7.8e-06	0.000327547
BP	GO:1901804	beta-glucoside metabolic process	0	9	9	26	7.8e-06	0.000327547
BP	GO:0033303	quercetin O-glucoside biosynthetic process	0	7	7	15	8.1e-06	0.000331134
BP	GO:0033330	kaempferol O-glucoside biosynthetic process	0	7	7	15	8.1e-06	0.000331134
BP	GO:0033485	cyanidin 3-O-glucoside biosynthetic process	0	7	7	15	8.1e-06	0.000331134
BP	GO:1901038	cyanidin 3-O-glucoside metabolic process	0	7	7	15	8.1e-06	0.000331134
BP	GO:0016114	terpenoid biosynthetic process	43	8	51	471	8.5e-06	0.000342944
BP	GO:0010114	response to red light	4	15	19	107	8.8e-06	0.000352743
BP	GO:0050826	response to freezing	13	1	14	63	9.3e-06	0.00037038
BP	GO:0090056	regulation of chlorophyll metabolic process	6	13	19	108	1e-05	0.000390696
BP	GO:0031001	response to brefeldin A	4	0	4	4	1e-05	0.000390696
BP	GO:0009636	response to toxic substance	44	56	100	1139	1.1e-05	0.000421758
BP	GO:0010817	regulation of hormone levels	68	41	109	1270	1.2e-05	0.000457259
BP	GO:0010207	photosystem II assembly	1	8	9	28	1.5e-05	0.000561182
BP	GO:0071484	cellular response to light intensity	1	8	9	28	1.5e-05	0.000561182
BP	GO:0010109	regulation of photosynthesis	6	13	19	113	2e-05	0.000726235
BP	GO:0006026	aminoglycan catabolic process	10	2	12	51	2.2e-05	0.00078957
BP	GO:0010030	positive regulation of seed germination	7	10	17	95	2.3e-05	0.000820688
BP	GO:0090354	regulation of auxin metabolic process	10	0	10	37	2.9e-05	0.00101714
BP	GO:0043086	negative regulation of catalytic activity	24	19	43	391	2.9e-05	0.00101714
BP	GO:0009738	abscisic acid-activated signaling pathway	68	17	85	955	3e-05	0.00104627
BP	GO:0098754	detoxification	22	36	58	587	3.3e-05	0.00113804
BP	GO:0051552	flavone metabolic process	2	10	12	53	3.3e-05	0.00113804
BP	GO:0016138	glycoside biosynthetic process	0	9	9	31	3.9e-05	0.00130841
BP	GO:0009704	de-etiolation	2	6	8	25	4.8e-05	0.00159303
BP	GO:1901806	beta-glucoside biosynthetic process	0	8	8	25	4.8e-05	0.00159303
BP	GO:0051187	cofactor catabolic process	11	26	37	325	4.9e-05	0.00160041
BP	GO:0052575	carbohydrate localization	0	4	4	5	4.9e-05	0.00160041
BP	GO:0052576	carbohydrate storage	0	4	4	5	4.9e-05	0.00160041
BP	GO:0010205	photoinhibition	6	4	10	40	6e-05	0.00191907
BP	GO:0043155	negative regulation of photosynthesis, light reaction	6	4	10	40	6e-05	0.00191907
BP	GO:1905156	negative regulation of photosynthesis	6	4	10	40	6e-05	0.00191907
BP	GO:1902040	positive regulation of seed dormancy process	5	0	5	9	6.1e-05	0.00193104
BP	GO:2000693	positive regulation of seed maturation	5	0	5	9	6.1e-05	0.00193104
BP	GO:0071215	cellular response to abscisic acid stimulus	68	18	86	990	6.4e-05	0.00199531
BP	GO:0010117	photoprotection	0	8	8	26	6.6e-05	0.00203709
BP	GO:0097306	cellular response to alcohol	68	18	86	993	7.1e-05	0.00218051
BP	GO:0032515	negative regulation of phosphoprotein phosphatase activity	0	7	7	20	7.6e-05	0.00231107
BP	GO:0035308	negative regulation of protein dephosphorylation	0	7	7	20	7.6e-05	0.00231107
BP	GO:0042737	drug catabolic process	22	28	50	499	7.8e-05	0.00236026
BP	GO:1902584	positive regulation of response to water deprivation	14	0	14	76	8.5e-05	0.00254711
BP	GO:0034754	cellular hormone metabolic process	11	16	27	215	9.6e-05	0.00284908
BP	GO:0045038	protein import into chloroplast thylakoid membrane	0	5	5	10	0.00012	0.00347775
BP	GO:0044092	negative regulation of molecular function	27	23	50	508	0.00012	0.00347775
BP	GO:0009416	response to light stimulus	52	96	148	1931	0.00012	0.00347775
BP	GO:0009635	response to herbicide	9	7	16	98	0.00012	0.00347775
BP	GO:0043467	regulation of generation of precursor metabolites and energy	6	8	14	79	0.00013	0.00369811
BP	GO:0051553	flavone biosynthetic process	2	9	11	52	0.00013	0.00369811
BP	GO:0051554	flavonol metabolic process	2	9	11	52	0.00013	0.00369811
BP	GO:0051555	flavonol biosynthetic process	2	9	11	52	0.00013	0.00369811
BP	GO:0055073	cadmium ion homeostasis	1	3	4	6	0.00014	0.00396431
BP	GO:0071491	cellular response to red light	2	7	9	37	0.00018	0.00498269
BP	GO:0042549	photosystem II stabilization	0	3	3	3	0.00018	0.00498269
BP	GO:0043496	regulation of protein homodimerization activity	2	1	3	3	0.00018	0.00498269
BP	GO:1901615	organic hydroxy compound metabolic process	58	36	94	1139	0.00019	0.00516683
BP	GO:0010143	cutin biosynthetic process	2	14	16	102	0.0002	0.00539127
BP	GO:2000070	regulation of response to water deprivation	14	5	19	134	0.00021	0.00561182
BP	GO:0006950	response to stress	304	285	589	9161	0.00022	0.00582858
BP	GO:0009718	anthocyanin-containing compound biosynthetic process	7	17	24	191	0.00023	0.00606748
BP	GO:0009617	response to bacterium	43	69	112	1414	0.00024	0.006173
BP	GO:0051193	regulation of cofactor metabolic process	8	14	22	169	0.00024	0.006173
BP	GO:0006720	isoprenoid metabolic process	46	17	63	703	0.00025	0.00637707
BP	GO:0010923	negative regulation of phosphatase activity	0	7	7	24	0.00028	0.00702618
BP	GO:0035305	negative regulation of dephosphorylation	0	7	7	24	0.00028	0.00702618
BP	GO:0006066	alcohol metabolic process	40	14	54	581	0.00028	0.00702618
BP	GO:0098869	cellular oxidant detoxification	14	35	49	515	0.00031	0.00759377
BP	GO:0010597	green leaf volatile biosynthetic process	0	5	5	12	0.00033	0.00802004
BP	GO:0042744	hydrogen peroxide catabolic process	9	17	26	220	0.00034	0.00823067
BP	GO:0010083	regulation of vegetative meristem growth	6	1	7	25	0.00036	0.00868078
BP	GO:0045036	protein targeting to chloroplast	1	14	15	97	0.00037	0.00881857
BP	GO:0072596	establishment of protein localization to chloroplast	1	14	15	97	0.00037	0.00881857
BP	GO:0042335	cuticle development	0	13	13	77	0.00037	0.00881857
BP	GO:0031425	chloroplast RNA processing	0	8	8	33	0.00041	0.00969705
BP	GO:0010218	response to far red light	3	15	18	131	0.00045	0.0105222
BP	GO:0019372	lipoxygenase pathway	0	5	5	13	0.00051	0.0118355
BP	GO:0050896	response to stimulus	478	466	944	15343	0.00053	0.0122078
BP	GO:0006040	amino sugar metabolic process	10	2	12	70	0.00053	0.0122078
BP	GO:0009690	cytokinin metabolic process	9	8	17	122	0.00054	0.0123919
BP	GO:0010448	vegetative meristem growth	6	1	7	27	0.00061	0.0138439
BP	GO:0010029	regulation of seed germination	12	15	27	241	0.00061	0.0138439
BP	GO:1902456	regulation of stomatal opening	5	3	8	35	0.00063	0.0142454
BP	GO:0008299	isoprenoid biosynthetic process	43	11	54	603	0.00069	0.0153768
BP	GO:0072598	protein localization to chloroplast	1	14	15	103	0.0007	0.0155435
BP	GO:1990748	cellular detoxification	14	35	49	535	0.00073	0.0157563
BP	GO:0009699	phenylpropanoid biosynthetic process	13	33	46	498	0.00087	0.0186476
BP	GO:1905613	regulation of developmental vegetative growth	6	1	7	29	0.00097	0.0206476
BP	GO:0010563	negative regulation of phosphorus metabolic process	6	12	18	140	0.001	0.0210683
BP	GO:0045936	negative regulation of phosphate metabolic process	6	12	18	140	0.001	0.0210683
BP	GO:0000272	polysaccharide catabolic process	29	10	39	406	0.00101	0.0212066
BP	GO:0006970	response to osmotic stress	82	41	123	1641	0.00103	0.0215532
BP	GO:0055089	fatty acid homeostasis	4	0	4	9	0.00104	0.0216889
BP	GO:0042743	hydrogen peroxide metabolic process	11	19	30	289	0.00111	0.0229934
BP	GO:0016998	cell wall macromolecule catabolic process	16	0	16	119	0.00115	0.0237423
BP	GO:0071483	cellular response to blue light	4	9	13	87	0.00122	0.0251035
BP	GO:0010275	NAD(P)H dehydrogenase complex assembly	3	8	11	67	0.0013	0.0266608
BP	GO:0017001	antibiotic catabolic process	9	17	26	241	0.00133	0.0271857
BP	GO:1900140	regulation of seedling development	12	15	27	254	0.00135	0.0275035
BP	GO:0006470	protein dephosphorylation	31	15	46	511	0.00147	0.0298497
BP	GO:0071398	cellular response to fatty acid	0	5	5	16	0.00151	0.0305614
BP	GO:0009768	photosynthesis, light harvesting in photosystem I	0	4	4	10	0.00165	0.0327267
BP	GO:0010028	xanthophyll cycle	0	4	4	10	0.00165	0.0327267
BP	GO:0010230	alternative respiration	4	0	4	10	0.00165	0.0327267
BP	GO:0010258	NADH dehydrogenase complex (plastoquinone) assembly	0	3	3	5	0.00167	0.0327267
BP	GO:0010883	regulation of lipid storage	3	0	3	5	0.00167	0.0327267
BP	GO:0010888	negative regulation of lipid storage	3	0	3	5	0.00167	0.0327267
BP	GO:0090208	positive regulation of triglyceride metabolic process	3	0	3	5	0.00167	0.0327267
BP	GO:1905953	negative regulation of lipid localization	3	0	3	5	0.00167	0.0327267
BP	GO:2000069	regulation of post-embryonic root development	14	2	16	124	0.00178	0.0342303
BP	GO:0048564	photosystem I assembly	0	7	7	32	0.0018	0.0344006
BP	GO:0006662	glycerol ether metabolic process	2	7	9	50	0.00182	0.0346755
BP	GO:0097237	cellular response to toxic substance	17	35	52	602	0.00186	0.0352202
BP	GO:0070542	response to fatty acid	0	5	5	17	0.00204	0.0381164
BP	GO:0016311	dephosphorylation	44	32	76	956	0.00205	0.0381164
BP	GO:0010027	thylakoid membrane organization	0	14	14	103	0.00205	0.0381164
BP	GO:0009723	response to ethylene	29	33	62	750	0.00209	0.0387435
BP	GO:0031407	oxylipin metabolic process	10	6	16	126	0.00211	0.0388807
BP	GO:0031408	oxylipin biosynthetic process	10	6	16	126	0.00211	0.0388807
BP	GO:0009637	response to blue light	8	15	23	211	0.00213	0.0391324
BP	GO:0030186	melatonin metabolic process	1	6	7	33	0.00218	0.039814
BP	GO:0030187	melatonin biosynthetic process	1	6	7	33	0.00218	0.039814
BP	GO:0006749	glutathione metabolic process	7	8	15	115	0.00219	0.0398787
BP	GO:1900865	chloroplast RNA modification	1	7	8	42	0.00222	0.0403061
BP	GO:0010167	response to nitrate	2	10	12	82	0.00223	0.0403689
BP	GO:0008643	carbohydrate transport	25	9	34	357	0.00235	0.0421702
BP	GO:0034219	carbohydrate transmembrane transport	15	9	24	226	0.00245	0.0437105
BP	GO:1901259	chloroplast rRNA processing	0	4	4	11	0.00247	0.0439404
BP	GO:0051186	cofactor metabolic process	43	93	136	1887	0.00249	0.0441689
BP	GO:0009314	response to radiation	53	97	150	2108	0.0025	0.0442192
BP	GO:0071229	cellular response to acid chemical	77	40	117	1592	0.00259	0.0454207
BP	GO:0016137	glycoside metabolic process	4	11	15	117	0.0026	0.0454669
BP	GO:0009668	plastid membrane organization	0	14	14	106	0.00269	0.0468177
BP	GO:0042793	plastid transcription	0	5	5	18	0.0027	0.0468177
BP	GO:0044364	disruption of cells of other organism	5	0	5	18	0.0027	0.0468177
BP	GO:0010224	response to UV-B	10	11	21	190	0.00275	0.0474183
BP	GO:2000280	regulation of root development	22	5	27	267	0.00276	0.0474582
BP	GO:0008610	lipid biosynthetic process	78	62	140	1958	0.00289	0.0495555
BP	GO:0072330	monocarboxylic acid biosynthetic process	53	42	95	1259	0.003	0.0512992
BP	GO:0015669	gas transport	0	3	3	6	0.00321	0.0541609
BP	GO:0015671	oxygen transport	0	3	3	6	0.00321	0.0541609
BP	GO:0080064	4,4-dimethyl-9beta,19-cyclopropylsterol oxidation	2	1	3	6	0.00321	0.0541609
BP	GO:0009769	photosynthesis, light harvesting in photosystem II	0	2	2	2	0.00322	0.0541609
BP	GO:0010157	response to chlorate	0	2	2	2	0.00322	0.0541609
BP	GO:0071722	detoxification of arsenic-containing substance	2	0	2	2	0.00322	0.0541609
BP	GO:0017000	antibiotic biosynthetic process	7	11	18	156	0.00336	0.0557561
BP	GO:0046473	phosphatidic acid metabolic process	4	1	5	19	0.00349	0.0576037
BP	GO:0050829	defense response to Gram-negative bacterium	0	5	5	19	0.00349	0.0576037
BP	GO:0010226	response to lithium ion	1	3	4	12	0.00354	0.0582731
BP	GO:0018904	ether metabolic process	2	7	9	55	0.00358	0.0587748
BP	GO:0051346	negative regulation of hydrolase activity	13	11	24	234	0.00383	0.0623815
BP	GO:0009845	seed germination	29	17	46	539	0.0041	0.0666034
BP	GO:0072488	ammonium transmembrane transport	6	1	7	37	0.0043	0.0694664
BP	GO:0006022	aminoglycan metabolic process	10	3	13	100	0.00431	0.0694664
BP	GO:0010105	negative regulation of ethylene-activated signaling pathway	18	0	18	160	0.0044	0.0703658
BP	GO:0070298	negative regulation of phosphorelay signal transduction system	18	0	18	160	0.0044	0.0703658
BP	GO:0043433	negative regulation of DNA-binding transcription factor activity	3	2	5	20	0.00444	0.0706395
BP	GO:2000033	regulation of seed dormancy process	5	0	5	20	0.00444	0.0706395
BP	GO:1990069	stomatal opening	5	3	8	47	0.0046	0.0724383
BP	GO:0016999	antibiotic metabolic process	21	30	51	616	0.00476	0.0745774
BP	GO:0071396	cellular response to lipid	75	29	104	1420	0.0048	0.0750137
BP	GO:0010431	seed maturation	14	1	15	125	0.0049	0.0763831
BP	GO:0035461	vitamin transmembrane transport	2	4	6	29	0.0051	0.0780389
BP	GO:0051180	vitamin transport	2	4	6	29	0.0051	0.0780389
BP	GO:2000035	regulation of stem cell division	13	0	13	102	0.00511	0.0780389
BP	GO:0042742	defense response to bacterium	34	47	81	1068	0.00512	0.0780389
BP	GO:0017145	stem cell division	14	0	14	114	0.00524	0.0794755
BP	GO:0050821	protein stabilization	10	4	14	114	0.00524	0.0794755
BP	GO:0090451	cotyledon boundary formation	3	0	3	7	0.00538	0.0808047
BP	GO:1902458	positive regulation of stomatal opening	0	3	3	7	0.00538	0.0808047
BP	GO:0042372	phylloquinone biosynthetic process	0	5	5	21	0.00555	0.0819621
BP	GO:0042374	phylloquinone metabolic process	0	5	5	21	0.00555	0.0819621
BP	GO:0016122	xanthophyll metabolic process	3	6	9	59	0.00578	0.0845496
BP	GO:0009639	response to red or far red light	10	33	43	506	0.00578	0.0845496
BP	GO:0090351	seedling development	29	18	47	565	0.00599	0.087003
BP	GO:0010600	regulation of auxin biosynthetic process	6	0	6	30	0.00607	0.087752
BP	GO:2000034	regulation of seed maturation	6	0	6	30	0.00607	0.087752
BP	GO:0015697	quaternary ammonium group transport	3	1	4	14	0.00654	0.093887
BP	GO:0031539	positive regulation of anthocyanin metabolic process	0	4	4	14	0.00654	0.093887
BP	GO:0009755	hormone-mediated signaling pathway	121	54	175	2569	0.00662	0.094815
BP	GO:0071241	cellular response to inorganic substance	18	11	29	313	0.00682	0.0972283
BP	GO:0048582	positive regulation of post-embryonic development	11	14	25	259	0.00696	0.0989956
BP	GO:0000373	Group II intron splicing	0	11	11	83	0.00717	0.101493
BP	GO:0009692	ethylene metabolic process	4	6	10	72	0.0073	0.101493
BP	GO:0009693	ethylene biosynthetic process	4	6	10	72	0.0073	0.101493
BP	GO:0034644	cellular response to UV	1	9	10	72	0.0073	0.101493
BP	GO:0043449	cellular alkene metabolic process	4	6	10	72	0.0073	0.101493
BP	GO:0043450	alkene biosynthetic process	4	6	10	72	0.0073	0.101493
BP	GO:1900674	olefin biosynthetic process	4	6	10	72	0.0073	0.101493
BP	GO:0010033	response to organic substance	230	152	382	6007	0.00744	0.103207
BP	GO:0010466	negative regulation of peptidase activity	11	4	15	131	0.00753	0.103988
BP	GO:0015893	drug transport	26	14	40	471	0.00762	0.104762
BP	GO:0002239	response to oomycetes	14	5	19	182	0.00779	0.106861
BP	GO:0006654	phosphatidic acid biosynthetic process	2	1	3	8	0.00824	0.111792
BP	GO:0010438	cellular response to sulfur starvation	3	0	3	8	0.00824	0.111792
BP	GO:0045962	positive regulation of development, heterochronic	0	3	3	8	0.00824	0.111792
BP	GO:0071836	nectar secretion	1	4	5	23	0.00836	0.113172
BP	GO:0009828	plant-type cell wall loosening	1	3	4	15	0.00853	0.114718
BP	GO:0015770	sucrose transport	5	2	7	42	0.00882	0.115596
BP	GO:0071490	cellular response to far red light	0	7	7	42	0.00882	0.115596
BP	GO:0007124	pseudohyphal growth	2	0	2	3	0.0093	0.119602
BP	GO:0036068	light-independent chlorophyll biosynthetic process	0	2	2	3	0.0093	0.119602
BP	GO:0036152	phosphatidylethanolamine acyl-chain remodeling	2	0	2	3	0.0093	0.119602
BP	GO:0051004	regulation of lipoprotein lipase activity	2	0	2	3	0.0093	0.119602
BP	GO:0051006	positive regulation of lipoprotein lipase activity	2	0	2	3	0.0093	0.119602
BP	GO:0061365	positive regulation of triglyceride lipase activity	2	0	2	3	0.0093	0.119602
BP	GO:0061732	mitochondrial acetyl-CoA biosynthetic process from pyruvate	2	0	2	3	0.0093	0.119602
BP	GO:0010119	regulation of stomatal movement	13	11	24	252	0.00944	0.119904
BP	GO:0010264	myo-inositol hexakisphosphate biosynthetic process	6	0	6	33	0.0098	0.123966
BP	GO:0033517	myo-inositol hexakisphosphate metabolic process	6	0	6	33	0.0098	0.123966
BP	GO:0015766	disaccharide transport	5	2	7	43	0.01003	0.1261
BP	GO:0015772	oligosaccharide transport	5	2	7	43	0.01003	0.1261
BP	GO:0009627	systemic acquired resistance	8	15	23	240	0.01014	0.127224
BP	GO:0072507	divalent inorganic cation homeostasis	9	4	13	111	0.01028	0.128189
BP	GO:0051707	response to other organism	108	109	217	3288	0.01029	0.128189
BP	GO:0010104	regulation of ethylene-activated signaling pathway	18	0	18	174	0.0103	0.128189
BP	GO:0070297	regulation of phosphorelay signal transduction system	18	0	18	174	0.0103	0.128189
BP	GO:0043207	response to external biotic stimulus	109	109	218	3306	0.01049	0.129769
BP	GO:0010162	seed dormancy process	10	0	10	76	0.01061	0.13073
BP	GO:0022611	dormancy process	10	0	10	76	0.01061	0.13073
BP	GO:0006782	protoporphyrinogen IX biosynthetic process	0	8	8	54	0.01074	0.131805
BP	GO:0046501	protoporphyrinogen IX metabolic process	0	8	8	54	0.01074	0.131805
BP	GO:0080050	regulation of seed development	9	2	11	88	0.01101	0.134418
BP	GO:0000413	protein peptidyl-prolyl isomerization	0	13	13	112	0.01104	0.134418
BP	GO:1900673	olefin metabolic process	4	6	10	77	0.01159	0.14056
BP	GO:0015882	L-ascorbic acid transmembrane transport	0	3	3	9	0.01184	0.142751
BP	GO:0055091	phospholipid homeostasis	3	0	3	9	0.01184	0.142751
BP	GO:0006751	glutathione catabolic process	2	3	5	25	0.01202	0.143799
BP	GO:0042439	ethanolamine-containing compound metabolic process	2	3	5	25	0.01202	0.143799
BP	GO:0070291	N-acylethanolamine metabolic process	2	3	5	25	0.01202	0.143799
BP	GO:0010951	negative regulation of endopeptidase activity	11	3	14	126	0.01235	0.14652
BP	GO:0045454	cell redox homeostasis	7	18	25	272	0.01248	0.146741
BP	GO:0006560	proline metabolic process	3	3	6	35	0.01305	0.152571
BP	GO:0009691	cytokinin biosynthetic process	0	6	6	35	0.01305	0.152571
BP	GO:0046283	anthocyanin-containing compound metabolic process	10	20	30	344	0.01346	0.157067
BP	GO:0031930	mitochondria-nucleus signaling pathway	4	0	4	17	0.01358	0.158169
BP	GO:0040034	regulation of development, heterochronic	16	4	20	206	0.01378	0.160196
BP	GO:0009607	response to biotic stimulus	111	110	221	3379	0.01386	0.160823
BP	GO:0071248	cellular response to metal ion	17	7	24	261	0.01408	0.163069
BP	GO:0009938	negative regulation of gibberellic acid mediated signaling pathway	3	2	5	26	0.0142	0.163844
BP	GO:0031640	killing of cells of other organism	5	0	5	26	0.0142	0.163844
BP	GO:1901701	cellular response to oxygen-containing compound	102	48	150	2226	0.01604	0.181717
BP	GO:0031647	regulation of protein stability	10	5	15	143	0.0161	0.181717
BP	GO:0009727	detection of ethylene stimulus	0	3	3	10	0.01621	0.181717
BP	GO:1901064	syringal lignin metabolic process	0	3	3	10	0.01621	0.181717
BP	GO:1901066	syringal lignin biosynthetic process	0	3	3	10	0.01621	0.181717
BP	GO:1901428	regulation of syringal lignin biosynthetic process	0	3	3	10	0.01621	0.181717
BP	GO:1901430	positive regulation of syringal lignin biosynthetic process	0	3	3	10	0.01621	0.181717
BP	GO:0048528	post-embryonic root development	26	13	39	480	0.01622	0.181717
BP	GO:0001906	cell killing	5	0	5	27	0.01663	0.185973
BP	GO:0006076	(1->3)-beta-D-glucan catabolic process	4	0	4	18	0.01669	0.186306
BP	GO:0032787	monocarboxylic acid metabolic process	71	63	134	1970	0.01685	0.187753
BP	GO:0006469	negative regulation of protein kinase activity	6	3	9	70	0.01719	0.190168
BP	GO:0033673	negative regulation of kinase activity	6	3	9	70	0.01719	0.190168
BP	GO:0010151	chloroplast elongation	0	2	2	4	0.01789	0.194271
BP	GO:0010889	regulation of sequestering of triglyceride	2	0	2	4	0.01789	0.194271
BP	GO:0010891	negative regulation of sequestering of triglyceride	2	0	2	4	0.01789	0.194271
BP	GO:0010898	positive regulation of triglyceride catabolic process	2	0	2	4	0.01789	0.194271
BP	GO:0019310	inositol catabolic process	0	2	2	4	0.01789	0.194271
BP	GO:0043610	regulation of carbohydrate utilization	0	2	2	4	0.01789	0.194271
BP	GO:0060774	auxin mediated signaling pathway involved in phyllotactic patterning	2	0	2	4	0.01789	0.194271
BP	GO:0110102	chloroplast ribulose bisphosphate carboxylase complex assembly	0	2	2	4	0.01789	0.194271
BP	GO:1905183	negative regulation of protein serine/threonine phosphatase activity	0	2	2	4	0.01789	0.194271
BP	GO:0015696	ammonium transport	6	1	7	48	0.01795	0.194271
BP	GO:0048439	flower morphogenesis	6	1	7	48	0.01795	0.194271
BP	GO:0010075	regulation of meristem growth	10	4	14	132	0.01797	0.194271
BP	GO:0009408	response to heat	17	35	52	681	0.01909	0.204093
BP	GO:0042908	xenobiotic transport	15	0	15	146	0.01911	0.204093
BP	GO:0010286	heat acclimation	10	4	14	134	0.02022	0.214096
BP	GO:0017004	cytochrome complex assembly	5	4	9	72	0.02036	0.214842
BP	GO:0048509	regulation of meristem development	27	5	32	385	0.02059	0.216898
BP	GO:0006855	drug transmembrane transport	26	11	37	459	0.02094	0.219461
BP	GO:0006562	proline catabolic process	0	3	3	11	0.02136	0.222353
BP	GO:0010133	proline catabolic process to glutamate	0	3	3	11	0.02136	0.222353
BP	GO:0090207	regulation of triglyceride metabolic process	3	0	3	11	0.02136	0.222353
BP	GO:1905952	regulation of lipid localization	3	0	3	11	0.02136	0.222353
BP	GO:0010555	response to mannitol	5	2	7	50	0.02209	0.228795
BP	GO:0043666	regulation of phosphoprotein phosphatase activity	0	7	7	50	0.02209	0.228795
BP	GO:0009772	photosynthetic electron transport in photosystem II	0	5	5	29	0.02228	0.229224
BP	GO:0017062	respiratory chain complex III assembly	4	1	5	29	0.02228	0.229224
BP	GO:0034551	mitochondrial respiratory chain complex III assembly	4	1	5	29	0.02228	0.229224
BP	GO:0018208	peptidyl-proline modification	0	16	16	163	0.02338	0.238948
BP	GO:0046173	polyol biosynthetic process	7	3	10	86	0.02374	0.242226
BP	GO:0009965	leaf morphogenesis	13	10	23	260	0.02396	0.244068
BP	GO:0032958	inositol phosphate biosynthetic process	6	0	6	40	0.02429	0.247022
BP	GO:0048506	regulation of timing of meristematic phase transition	16	1	17	178	0.0252	0.255434
BP	GO:0048510	regulation of timing of transition from vegetative to reproductive phase	16	1	17	178	0.0252	0.255434
BP	GO:0006633	fatty acid biosynthetic process	14	32	46	602	0.02586	0.26084
BP	GO:0032350	regulation of hormone metabolic process	12	2	14	139	0.02678	0.264515
BP	GO:0005982	starch metabolic process	11	10	21	235	0.02718	0.265809
BP	GO:0031542	positive regulation of anthocyanin biosynthetic process	0	3	3	12	0.0273	0.265809
BP	GO:0010731	protein glutathionylation	1	3	4	21	0.02853	0.272562
BP	GO:0061817	endoplasmic reticulum-plasma membrane tethering	4	0	4	21	0.02853	0.272562
BP	GO:0006791	sulfur utilization	2	0	2	5	0.0287	0.272562
BP	GO:0006792	regulation of sulfur utilization	2	0	2	5	0.0287	0.272562
BP	GO:0007586	digestion	1	1	2	5	0.0287	0.272562
BP	GO:0009758	carbohydrate utilization	0	2	2	5	0.0287	0.272562
BP	GO:0009915	phloem sucrose loading	2	0	2	5	0.0287	0.272562
BP	GO:0018871	1-aminocyclopropane-1-carboxylate metabolic process	2	0	2	5	0.0287	0.272562
BP	GO:0030730	sequestering of triglyceride	2	0	2	5	0.0287	0.272562
BP	GO:0031179	peptide modification	0	2	2	5	0.0287	0.272562
BP	GO:0042218	1-aminocyclopropane-1-carboxylate biosynthetic process	2	0	2	5	0.0287	0.272562
BP	GO:0060003	copper ion export	0	2	2	5	0.0287	0.272562
BP	GO:0060771	phyllotactic patterning	2	0	2	5	0.0287	0.272562
BP	GO:0060772	leaf phyllotactic patterning	2	0	2	5	0.0287	0.272562
BP	GO:0042026	protein refolding	0	7	7	53	0.02947	0.276052
BP	GO:0072593	reactive oxygen species metabolic process	13	33	46	608	0.02994	0.28003
BP	GO:0046189	phenol-containing compound biosynthetic process	9	4	13	128	0.03017	0.281754
BP	GO:0009308	amine metabolic process	13	16	29	354	0.03117	0.288474
BP	GO:0080186	developmental vegetative growth	6	1	7	54	0.03226	0.297225
BP	GO:0015706	nitrate transport	1	7	8	66	0.03277	0.301474
BP	GO:0009750	response to fructose	13	1	14	143	0.03305	0.303598
BP	GO:0051643	endoplasmic reticulum localization	4	0	4	22	0.03335	0.304992
BP	GO:2000038	regulation of stomatal complex development	1	3	4	22	0.03335	0.304992
BP	GO:0048580	regulation of post-embryonic development	46	33	79	1131	0.03392	0.305698
BP	GO:0006538	glutamate catabolic process	3	0	3	13	0.03403	0.305698
BP	GO:0006540	glutamate decarboxylation to succinate	3	0	3	13	0.03403	0.305698
BP	GO:0009448	gamma-aminobutyric acid metabolic process	3	0	3	13	0.03403	0.305698
BP	GO:0009450	gamma-aminobutyric acid catabolic process	3	0	3	13	0.03403	0.305698
BP	GO:0055090	acylglycerol homeostasis	3	0	3	13	0.03403	0.305698
BP	GO:0070328	triglyceride homeostasis	3	0	3	13	0.03403	0.305698
BP	GO:2001142	nicotinate transport	2	1	3	13	0.03403	0.305698
BP	GO:2001143	N-methylnicotinate transport	2	1	3	13	0.03403	0.305698
BP	GO:1901002	positive regulation of response to salt stress	9	0	9	79	0.03475	0.30865
BP	GO:1902170	cellular response to reactive nitrogen species	1	9	10	92	0.03577	0.317253
BP	GO:0009640	photomorphogenesis	6	12	18	200	0.03637	0.32165
BP	GO:0009611	response to wounding	27	28	55	756	0.03648	0.322162
BP	GO:0010118	stomatal movement	22	15	37	479	0.03659	0.322672
BP	GO:0055085	transmembrane transport	115	94	209	3274	0.03825	0.335871
BP	GO:0035304	regulation of protein dephosphorylation	0	7	7	56	0.03835	0.336271
BP	GO:0009697	salicylic acid biosynthetic process	6	3	9	81	0.03989	0.347798
BP	GO:0009756	carbohydrate mediated signaling	16	4	20	231	0.04047	0.348208
BP	GO:0010182	sugar mediated signaling pathway	16	4	20	231	0.04047	0.348208
BP	GO:0009065	glutamine family amino acid catabolic process	3	3	6	45	0.04065	0.348208
BP	GO:0010036	response to boron-containing substance	2	0	2	6	0.04145	0.348208
BP	GO:0010239	chloroplast mRNA processing	0	2	2	6	0.04145	0.348208
BP	GO:0010439	regulation of glucosinolate biosynthetic process	2	0	2	6	0.04145	0.348208
BP	GO:0010896	regulation of triglyceride catabolic process	2	0	2	6	0.04145	0.348208
BP	GO:0018973	trinitrotoluene metabolic process	1	1	2	6	0.04145	0.348208
BP	GO:0018974	2,4,6-trinitrotoluene metabolic process	1	1	2	6	0.04145	0.348208
BP	GO:0019326	nitrotoluene metabolic process	1	1	2	6	0.04145	0.348208
BP	GO:0032297	negative regulation of DNA-dependent DNA replication initiation	0	2	2	6	0.04145	0.348208
BP	GO:0035445	borate transmembrane transport	2	0	2	6	0.04145	0.348208
BP	GO:0044827	modulation by host of viral genome replication	0	2	2	6	0.04145	0.348208
BP	GO:0044829	positive regulation by host of viral genome replication	0	2	2	6	0.04145	0.348208
BP	GO:0046256	2,4,6-trinitrotoluene catabolic process	1	1	2	6	0.04145	0.348208
BP	GO:0046260	trinitrotoluene catabolic process	1	1	2	6	0.04145	0.348208
BP	GO:0046263	nitrotoluene catabolic process	1	1	2	6	0.04145	0.348208
BP	GO:0046622	positive regulation of organ growth	0	2	2	6	0.04145	0.348208
BP	GO:0046713	borate transport	2	0	2	6	0.04145	0.348208
BP	GO:0072490	toluene-containing compound metabolic process	1	1	2	6	0.04145	0.348208
BP	GO:0072491	toluene-containing compound catabolic process	1	1	2	6	0.04145	0.348208
BP	GO:0080029	cellular response to boron-containing substance levels	2	0	2	6	0.04145	0.348208
BP	GO:0090470	shoot organ boundary specification	0	2	2	6	0.04145	0.348208
BP	GO:0140042	lipid droplet formation	2	0	2	6	0.04145	0.348208
BP	GO:2000123	positive regulation of stomatal complex development	0	2	2	6	0.04145	0.348208
BP	GO:0015749	monosaccharide transmembrane transport	9	4	13	134	0.04146	0.348208
BP	GO:1901659	glycosyl compound biosynthetic process	6	15	21	246	0.04146	0.348208
BP	GO:0009651	response to salt stress	63	31	94	1385	0.04176	0.348339
BP	GO:0043647	inositol phosphate metabolic process	8	0	8	70	0.04429	0.363084
BP	GO:1900376	regulation of secondary metabolite biosynthetic process	4	4	8	70	0.04429	0.363084
BP	GO:0006833	water transport	9	3	12	122	0.04467	0.365713
BP	GO:0005985	sucrose metabolic process	8	9	17	191	0.04483	0.366537
BP	GO:0031400	negative regulation of protein modification process	7	13	20	234	0.04525	0.369482
BP	GO:0002758	innate immune response-activating signal transduction	9	0	9	83	0.04552	0.371195
BP	GO:0006979	response to oxidative stress	31	57	88	1295	0.04637	0.376634
BP	GO:0045490	pectin catabolic process	1	7	8	71	0.04753	0.384538
BP	GO:0017144	drug metabolic process	62	70	132	2017	0.04837	0.390822
BP	GO:0010411	xyloglucan metabolic process	6	3	9	84	0.04853	0.391575
BP	GO:0001933	negative regulation of protein phosphorylation	6	4	10	97	0.04859	0.391575
BP	GO:0080155	regulation of double fertilization forming a zygote and endosperm	3	0	3	15	0.04977	0.39408
CC	GO:0009579	thylakoid	19	206	225	1227	< 1e-30	5.14417e-28
CC	GO:0009534	chloroplast thylakoid	19	183	202	1072	< 1e-30	5.14417e-28
CC	GO:0031976	plastid thylakoid	19	183	202	1072	< 1e-30	5.14417e-28
CC	GO:0009507	chloroplast	87	489	576	5839	< 1e-30	5.14417e-28
CC	GO:0009536	plastid	87	490	577	5934	< 1e-30	5.14417e-28
CC	GO:0034357	photosynthetic membrane	13	152	165	917	< 1e-30	5.14417e-28
CC	GO:0009535	chloroplast thylakoid membrane	13	148	161	881	< 1e-30	5.14417e-28
CC	GO:0055035	plastid thylakoid membrane	13	148	161	881	< 1e-30	5.14417e-28
CC	GO:0042651	thylakoid membrane	13	151	164	916	< 1e-30	5.14417e-28
CC	GO:0009532	plastid stroma	24	204	228	1788	< 1e-30	5.14417e-28
CC	GO:0009570	chloroplast stroma	24	201	225	1777	< 1e-30	5.14417e-28
CC	GO:0009521	photosystem	1	42	43	124	2.9e-23	1.27869e-20
CC	GO:0009523	photosystem II	1	33	34	105	1.2e-17	4.62975e-15
CC	GO:0009526	plastid envelope	22	145	167	1536	3.5e-17	1.16962e-14
CC	GO:0009941	chloroplast envelope	21	142	163	1501	9.6e-17	2.82194e-14
CC	GO:0009522	photosystem I	0	24	24	55	2.7e-16	7.57595e-14
CC	GO:0031977	thylakoid lumen	4	32	36	131	5e-16	1.34196e-13
CC	GO:0005576	extracellular region	110	140	250	2900	7.6e-13	1.73759e-10
CC	GO:0009543	chloroplast thylakoid lumen	2	25	27	99	2.7e-12	5.05064e-10
CC	GO:0031978	plastid thylakoid lumen	2	25	27	99	2.7e-12	5.05064e-10
CC	GO:0009295	nucleoid	3	25	28	118	4.1e-11	6.02602e-09
CC	GO:0042646	plastid nucleoid	0	20	20	66	2.2e-10	2.77155e-08
CC	GO:0048046	apoplast	38	68	106	1030	5.9e-10	7.00398e-08
CC	GO:0031984	organelle subcompartment	105	230	335	4419	6.4e-10	7.31615e-08
CC	GO:0042644	chloroplast nucleoid	0	14	14	48	1.9e-07	1.24773e-05
CC	GO:0009538	photosystem I reaction center	0	5	5	6	2.9e-06	0.000143214
CC	GO:0098807	chloroplast thylakoid membrane protein complex	0	9	9	25	4.3e-06	0.000198089
CC	GO:0010287	plastoglobule	3	15	18	96	4.7e-06	0.000211774
CC	GO:0009654	photosystem II oxygen evolving complex	0	9	9	29	1.7e-05	0.000632175
CC	GO:0031967	organelle envelope	46	159	205	2806	2.2e-05	0.00078957
CC	GO:0031975	envelope	46	159	205	2811	2.4e-05	0.000851448
CC	GO:0009547	plastid ribosome	0	6	6	14	5.8e-05	0.00188439
CC	GO:0010598	NAD(P)H dehydrogenase complex (plastoquinone)	0	6	6	15	9.2e-05	0.00274356
CC	GO:0000312	plastid small ribosomal subunit	0	3	3	4	0.00065	0.0145907
CC	GO:0010007	magnesium chelatase complex	0	3	3	4	0.00065	0.0145907
CC	GO:0000427	plastid-encoded plastid RNA polymerase complex	0	4	4	9	0.00094	0.0200783
CC	GO:0009508	plastid chromosome	0	6	6	22	0.00098	0.0207888
CC	GO:0000311	plastid large ribosomal subunit	0	3	3	5	0.00155	0.0312685
CC	GO:0005618	cell wall	58	78	136	1917	0.00166	0.0327267
CC	GO:0030312	external encapsulating structure	58	78	136	1918	0.00169	0.0330138
CC	GO:0000229	cytoplasmic chromosome	0	6	6	25	0.00201	0.0378284
CC	GO:0009528	plastid inner membrane	4	21	25	242	0.00205	0.0381164
CC	GO:0012511	monolayer-surrounded lipid storage body	4	0	4	11	0.00224	0.0404313
CC	GO:0009533	chloroplast stromal thylakoid	0	5	5	18	0.0024	0.0429426
CC	GO:0005811	lipid droplet	14	0	14	109	0.00274	0.0473782
CC	GO:0031969	chloroplast membrane	13	45	58	737	0.00459	0.0724383
CC	GO:0009706	chloroplast inner membrane	4	19	23	231	0.00476	0.0745774
CC	GO:0000786	nucleosome	8	8	16	146	0.00698	0.0990518
CC	GO:0042170	plastid membrane	13	45	58	754	0.00729	0.101493
CC	GO:0005967	mitochondrial pyruvate dehydrogenase complex	2	0	2	3	0.00882	0.115596
CC	GO:0009344	nitrite reductase complex [NAD(P)H]	0	2	2	3	0.00882	0.115596
CC	GO:0030093	chloroplast photosystem I	0	2	2	3	0.00882	0.115596
CC	GO:1902693	superoxide dismutase complex	2	0	2	3	0.00882	0.115596
CC	GO:0044815	DNA packaging complex	8	8	16	150	0.00898	0.117444
CC	GO:0016328	lateral plasma membrane	3	3	6	34	0.01001	0.1261
CC	GO:0098572	stromal side of plastid thylakoid membrane	0	2	2	4	0.01699	0.188972
CC	GO:0031226	intrinsic component of plasma membrane	35	29	64	893	0.02086	0.218995
CC	GO:0009368	endopeptidase Clp complex	0	3	3	12	0.02545	0.257124
CC	GO:0009840	chloroplastic endopeptidase Clp complex	0	3	3	12	0.02545	0.257124
CC	GO:0000314	organellar small ribosomal subunit	0	4	4	21	0.02616	0.261556
CC	GO:0031354	intrinsic component of plastid outer membrane	0	5	5	31	0.02624	0.261556
CC	GO:0031355	integral component of plastid outer membrane	0	5	5	31	0.02624	0.261556
CC	GO:0031358	intrinsic component of chloroplast outer membrane	0	5	5	31	0.02624	0.261556
CC	GO:0031359	integral component of chloroplast outer membrane	0	5	5	31	0.02624	0.261556
CC	GO:0009897	external side of plasma membrane	0	6	6	42	0.02691	0.264515
CC	GO:0030929	ADPG pyrophosphorylase complex	2	0	2	5	0.02729	0.265809
CC	GO:0030931	heterotetrameric ADPG pyrophosphorylase complex	2	0	2	5	0.02729	0.265809
CC	GO:0000313	organellar ribosome	0	7	7	55	0.03108	0.288073
CC	GO:0009513	etioplast	0	3	3	13	0.03176	0.293056
CC	GO:0005840	ribosome	3	51	54	772	0.04583	0.37323
CC	GO:0005887	integral component of plasma membrane	23	16	39	533	0.04637	0.376634
CC	GO:0009509	chromoplast	1	3	4	25	0.04649	0.377113
CC	GO:0019898	extrinsic component of membrane	11	10	21	258	0.04991	0.39408
MF	GO:0016151	nickel cation binding	19	0	19	39	5.2e-14	1.33748e-11
MF	GO:0016491	oxidoreductase activity	146	175	321	3812	4e-13	9.49692e-11
MF	GO:0016623	oxidoreductase activity, acting on the aldehyde or oxo group of donors, oxygen as acceptor	24	0	24	74	1.4e-12	2.78781e-10
MF	GO:0008171	O-methyltransferase activity	5	30	35	167	1.9e-11	3.0865e-09
MF	GO:0003700	DNA-binding transcription factor activity	115	99	214	2408	5.7e-11	7.99684e-09
MF	GO:0045735	nutrient reservoir activity	22	6	28	119	1.1e-10	1.47615e-08
MF	GO:0140110	transcription regulator activity	117	102	219	2656	2.1e-08	2.05767e-06
MF	GO:0102797	geranial:oxygen oxidoreductase activity	16	0	16	53	2.4e-08	2.27926e-06
MF	GO:0102798	heptaldehyde:oxygen oxidoreductase activity	16	0	16	53	2.4e-08	2.27926e-06
MF	GO:0050630	(iso)eugenol O-methyltransferase activity	0	15	15	47	2.9e-08	2.6326e-06
MF	GO:0102719	S-adenosyl-L-methionine:eugenol-O-methyltransferase activity	0	15	15	47	2.9e-08	2.6326e-06
MF	GO:0004497	monooxygenase activity	49	27	76	688	3.5e-08	3.0865e-06
MF	GO:0030746	isoflavone 4'-O-methyltransferase activity	0	15	15	49	5.4e-08	4.16677e-06
MF	GO:0030761	8-hydroxyquercitin 8-O-methyltransferase activity	0	15	15	49	5.4e-08	4.16677e-06
MF	GO:0030766	11-O-demethyl-17-O-deacetylvindoline O-methyltransferase activity	0	15	15	49	5.4e-08	4.16677e-06
MF	GO:0033799	myricetin 3'-O-methyltransferase activity	0	15	15	49	5.4e-08	4.16677e-06
MF	GO:0033800	isoflavone 7-O-methyltransferase activity	0	15	15	49	5.4e-08	4.16677e-06
MF	GO:0102303	resveratrol 3,5-O-dimethyltransferase activity	0	15	15	49	5.4e-08	4.16677e-06
MF	GO:0102671	6a-hydroxymaackiain-3-O-methyltransferase activity	0	15	15	49	5.4e-08	4.16677e-06
MF	GO:0102767	flavanone 4'-O-methyltransferase activity	0	15	15	49	5.4e-08	4.16677e-06
MF	GO:0008061	chitin binding	14	2	16	56	5.8e-08	4.42017e-06
MF	GO:0050162	oxalate oxidase activity	7	0	7	9	6.4e-08	4.81795e-06
MF	GO:0005506	iron ion binding	49	35	84	806	9.1e-08	6.58916e-06
MF	GO:0019212	phosphatase inhibitor activity	5	7	12	32	9.2e-08	6.58916e-06
MF	GO:0004031	aldehyde oxidase activity	17	0	17	65	9.5e-08	6.58916e-06
MF	GO:0046906	tetrapyrrole binding	40	47	87	854	1.5e-07	1.01753e-05
MF	GO:0016709	oxidoreductase activity, acting on paired donors, with incorporation or reduction of molecular oxygen, NAD(P)H as one donor, and incorporation of one atom of oxygen	27	17	44	344	5.5e-07	3.32858e-05
MF	GO:0048037	cofactor binding	102	107	209	2623	5.5e-07	3.32858e-05
MF	GO:0043546	molybdopterin cofactor binding	13	2	15	60	1e-06	5.56126e-05
MF	GO:0071949	FAD binding	19	5	24	138	1e-06	5.56126e-05
MF	GO:0004568	chitinase activity	10	2	12	40	1.5e-06	7.98233e-05
MF	GO:0018488	aryl-aldehyde oxidase activity	14	0	14	55	1.8e-06	9.2595e-05
MF	GO:0050302	indole-3-acetaldehyde oxidase activity	14	0	14	55	1.8e-06	9.2595e-05
MF	GO:0010427	abscisic acid binding	1	7	8	18	2.9e-06	0.000143214
MF	GO:0047213	anthocyanidin 3-O-glucosyltransferase activity	0	8	8	19	4.8e-06	0.000213168
MF	GO:0047230	flavonol-3-O-glucoside L-rhamnosyltransferase activity	0	8	8	19	4.8e-06	0.000213168
MF	GO:0016903	oxidoreductase activity, acting on the aldehyde or oxo group of donors	33	4	37	292	5.3e-06	0.000232035
MF	GO:0019843	rRNA binding	1	36	37	292	5.3e-06	0.000232035
MF	GO:0051920	peroxiredoxin activity	1	5	6	10	6e-06	0.000259007
MF	GO:0080059	flavonol 3-O-arabinosyltransferase activity	0	7	7	15	8.5e-06	0.000342944
MF	GO:0020037	heme binding	39	37	76	797	9.9e-06	0.000390696
MF	GO:0016004	phospholipase activator activity	4	0	4	4	1.1e-05	0.000421758
MF	GO:0060229	lipase activator activity	4	0	4	4	1.1e-05	0.000421758
MF	GO:0052636	arabinosyltransferase activity	0	7	7	16	1.4e-05	0.000530196
MF	GO:0080046	quercetin 4'-O-glucosyltransferase activity	12	0	12	50	1.9e-05	0.000694006
MF	GO:0080043	quercetin 3-O-glucosyltransferase activity	24	10	34	274	1.9e-05	0.000694006
MF	GO:0080044	quercetin 7-O-glucosyltransferase activity	24	10	34	274	1.9e-05	0.000694006
MF	GO:0080045	quercetin 3'-O-glucosyltransferase activity	11	0	11	45	3.5e-05	0.00120031
MF	GO:0019840	isoprenoid binding	1	7	8	24	3.6e-05	0.00122778
MF	GO:0016705	oxidoreductase activity, acting on paired donors, with incorporation or reduction of molecular oxygen	49	31	80	884	3.7e-05	0.00125495
MF	GO:0004722	protein serine/threonine phosphatase activity	30	4	34	283	3.8e-05	0.00128183
MF	GO:0001691	pseudophosphatase activity	5	0	5	9	6.3e-05	0.00197411
MF	GO:1901611	phosphatidylglycerol binding	5	0	5	9	6.3e-05	0.00197411
MF	GO:0004857	enzyme inhibitor activity	16	16	32	267	6.6e-05	0.00203709
MF	GO:0004864	protein phosphatase inhibitor activity	0	7	7	20	7.9e-05	0.00237886
MF	GO:0016168	chlorophyll binding	1	10	11	50	9.8e-05	0.00289452
MF	GO:0016209	antioxidant activity	14	30	44	430	0.00015	0.00422808
MF	GO:0019208	phosphatase regulator activity	5	7	12	62	0.00018	0.00498269
MF	GO:0004657	proline dehydrogenase activity	0	3	3	3	0.00019	0.00516683
MF	GO:0033728	divinyl chlorophyllide a 8-vinyl-reductase activity	0	3	3	3	0.00019	0.00516683
MF	GO:0051744	3,8-divinyl protochlorophyllide a 8-vinyl reductase activity	0	3	3	3	0.00019	0.00516683
MF	GO:0016165	linoleate 13S-lipoxygenase activity	6	5	11	54	0.0002	0.00539127
MF	GO:0001786	phosphatidylserine binding	5	0	5	11	0.00021	0.00561182
MF	GO:0009055	electron transfer activity	20	13	33	297	0.00022	0.00582858
MF	GO:0102336	3-oxo-arachidoyl-CoA synthase activity	0	11	11	55	0.00024	0.006173
MF	GO:0102337	3-oxo-cerotoyl-CoA synthase activity	0	11	11	55	0.00024	0.006173
MF	GO:0102338	3-oxo-lignoceronyl-CoA synthase activity	0	11	11	55	0.00024	0.006173
MF	GO:0102756	very-long-chain 3-ketoacyl-CoA synthase activity	0	11	11	55	0.00024	0.006173
MF	GO:0004364	glutathione transferase activity	9	5	14	83	0.00025	0.00637707
MF	GO:0050403	trans-zeatin O-beta-D-glucosyltransferase activity	7	1	8	31	0.00027	0.00685889
MF	GO:0033809	anthocyanin 6''-O-malonyltransferase activity	2	7	9	39	0.00029	0.00713215
MF	GO:0047183	anthocyanin 5-aromatic acyltransferase activity	2	7	9	39	0.00029	0.00713215
MF	GO:0102588	cyanidin 3-O-glucoside 6''-O-malonyltransferase activity	2	7	9	39	0.00029	0.00713215
MF	GO:0102777	caffeoyl-CoA:pelargonidin-3,5-diglucoside 5-O-glucoside-6-O-hydroxycinnamoyltransferase activity	2	7	9	39	0.00029	0.00713215
MF	GO:0102815	caffeoyl-CoA:delphinidin-3,5-diglucoside 5-O-glucoside-6-O-hydroxycinnamoyltransferase activity	2	7	9	39	0.00029	0.00713215
MF	GO:0102160	cyanidin-3-O-glucoside 2-O-glucuronosyltransferase activity	4	0	4	7	0.00032	0.00780775
MF	GO:0050404	zeatin O-beta-D-xylosyltransferase activity	6	1	7	25	0.00038	0.00902208
MF	GO:0016684	oxidoreductase activity, acting on peroxide as acceptor	13	21	34	321	0.00043	0.0101313
MF	GO:0051537	2 iron, 2 sulfur cluster binding	19	7	26	222	0.00044	0.0103275
MF	GO:0072341	modified amino acid binding	9	3	12	69	0.0005	0.0116472
MF	GO:0050660	flavin adenine dinucleotide binding	34	10	44	457	0.00056	0.0128033
MF	GO:0008381	mechanosensitive ion channel activity	3	3	6	20	0.00067	0.0149852
MF	GO:0004067	asparaginase activity	0	3	3	4	0.00072	0.0155949
MF	GO:0004719	protein-L-isoaspartate (D-aspartate) O-methyltransferase activity	3	0	3	4	0.00072	0.0155949
MF	GO:0016851	magnesium chelatase activity	0	3	3	4	0.00072	0.0155949
MF	GO:0047606	hydroxynitrilase activity	3	0	3	4	0.00072	0.0155949
MF	GO:0050419	hydroxymandelonitrile lyase activity	3	0	3	4	0.00072	0.0155949
MF	GO:0051002	ligase activity, forming nitrogen-metal bonds	0	3	3	4	0.00072	0.0155949
MF	GO:0051003	ligase activity, forming nitrogen-metal bonds, forming coordination complexes	0	3	3	4	0.00072	0.0155949
MF	GO:0009815	1-aminocyclopropane-1-carboxylate oxidase activity	0	5	5	14	0.00079	0.0169919
MF	GO:0005432	calcium:sodium antiporter activity	4	0	4	9	0.00107	0.0222394
MF	GO:0030785	[ribulose-bisphosphate carboxylase]-lysine N-methyltransferase activity	0	4	4	10	0.0017	0.0330904
MF	GO:0010340	carboxyl-O-methyltransferase activity	3	0	3	5	0.00171	0.0330904
MF	GO:0051998	protein carboxyl O-methyltransferase activity	3	0	3	5	0.00171	0.0330904
MF	GO:0033293	monocarboxylic acid binding	2	9	11	69	0.00177	0.0341444
MF	GO:0004601	peroxidase activity	10	21	31	309	0.0018	0.0344006
MF	GO:0052689	carboxylic ester hydrolase activity	20	16	36	376	0.00185	0.0351386
MF	GO:0042562	hormone binding	6	8	14	102	0.002	0.0377554
MF	GO:0015144	carbohydrate transmembrane transporter activity	15	9	24	223	0.00226	0.0406734
MF	GO:0031409	pigment binding	0	4	4	11	0.00254	0.0446707
MF	GO:0050350	trihydroxystilbene synthase activity	2	2	4	11	0.00254	0.0446707
MF	GO:0019140	inositol 3-kinase activity	2	0	2	2	0.00327	0.0545753
MF	GO:0048030	disaccharide binding	2	0	2	2	0.00327	0.0545753
MF	GO:0004032	alditol:NADP+ 1-oxidoreductase activity	3	0	3	6	0.00328	0.0545753
MF	GO:0005344	oxygen carrier activity	0	3	3	6	0.00328	0.0545753
MF	GO:0046870	cadmium ion binding	1	3	4	12	0.00364	0.0596014
MF	GO:0046527	glucosyltransferase activity	42	19	61	750	0.00382	0.0623815
MF	GO:0004791	thioredoxin-disulfide reductase activity	2	7	9	56	0.00426	0.0690209
MF	GO:0008168	methyltransferase activity	16	62	78	1008	0.00435	0.0699285
MF	GO:0008519	ammonium transmembrane transporter activity	6	1	7	37	0.00449	0.0712513
MF	GO:0016747	transferase activity, transferring acyl groups other than amino-acyl groups	26	50	76	980	0.00458	0.0724383
MF	GO:0004324	ferredoxin-NADP+ reductase activity	0	4	4	13	0.00503	0.0776255
MF	GO:0008937	ferredoxin-NAD(P) reductase activity	0	4	4	13	0.00503	0.0776255
MF	GO:0009916	alternative oxidase activity	4	0	4	13	0.00503	0.0776255
MF	GO:0102721	ubiquinol:oxygen oxidoreductase activity	4	0	4	13	0.00503	0.0776255
MF	GO:0051119	sugar transmembrane transporter activity	13	7	20	186	0.00506	0.0778937
MF	GO:0090482	vitamin transmembrane transporter activity	2	4	6	29	0.00529	0.0800372
MF	GO:0016741	transferase activity, transferring one-carbon groups	16	64	80	1047	0.00536	0.0808047
MF	GO:0047134	protein-disulfide reductase activity	2	7	9	58	0.00541	0.0808618
MF	GO:0030145	manganese ion binding	14	4	18	162	0.00541	0.0808618
MF	GO:0019825	oxygen binding	0	3	3	7	0.00549	0.0814658
MF	GO:0102802	thebaine 6-O-demethylase activity	3	0	3	7	0.00549	0.0814658
MF	GO:0102804	oripavine 6-O-demethylase activity	3	0	3	7	0.00549	0.0814658
MF	GO:0016791	phosphatase activity	44	25	69	883	0.00562	0.0827476
MF	GO:0043565	sequence-specific DNA binding	73	50	123	1714	0.00563	0.0827476
MF	GO:0051536	iron-sulfur cluster binding	24	16	40	460	0.00586	0.0853155
MF	GO:0051540	metal cluster binding	24	16	40	460	0.00586	0.0853155
MF	GO:0030414	peptidase inhibitor activity	10	3	13	104	0.00641	0.0924508
MF	GO:0015651	quaternary ammonium group transmembrane transporter activity	3	1	4	14	0.00672	0.0960244
MF	GO:0004721	phosphoprotein phosphatase activity	31	8	39	452	0.00729	0.101493
MF	GO:0016701	oxidoreductase activity, acting on single donors with incorporation of molecular oxygen	10	9	19	180	0.0075	0.103806
MF	GO:0016671	oxidoreductase activity, acting on a sulfur group of donors, disulfide as acceptor	3	8	11	83	0.00757	0.104307
MF	GO:0016702	oxidoreductase activity, acting on single donors with incorporation of molecular oxygen, incorporation of two atoms of oxygen	10	6	16	143	0.00787	0.10772
MF	GO:0003755	peptidyl-prolyl cis-trans isomerase activity	0	13	13	107	0.00811	0.110759
MF	GO:0000254	C-4 methylsterol oxidase activity	2	1	3	8	0.00842	0.113486
MF	GO:0003839	gamma-glutamylcyclotransferase activity	2	1	3	8	0.00842	0.113486
MF	GO:0004033	aldo-keto reductase (NADP) activity	4	0	4	15	0.00876	0.115596
MF	GO:0008106	alcohol dehydrogenase (NADP+) activity	4	0	4	15	0.00876	0.115596
MF	GO:0030742	GTP-dependent protein binding	4	0	4	15	0.00876	0.115596
MF	GO:0032029	myosin tail binding	4	0	4	15	0.00876	0.115596
MF	GO:0042132	fructose 1,6-bisphosphate 1-phosphatase activity	0	4	4	15	0.00876	0.115596
MF	GO:0080115	myosin XI tail binding	4	0	4	15	0.00876	0.115596
MF	GO:0016762	xyloglucan:xyloglucosyl transferase activity	4	3	7	42	0.00918	0.119602
MF	GO:0008126	acetylesterase activity	0	2	2	3	0.00944	0.119904
MF	GO:0034603	pyruvate dehydrogenase [NAD(P)+] activity	2	0	2	3	0.00944	0.119904
MF	GO:0034604	pyruvate dehydrogenase (NAD+) activity	2	0	2	3	0.00944	0.119904
MF	GO:0046863	ribulose-1,5-bisphosphate carboxylase/oxygenase activator activity	0	2	2	3	0.00944	0.119904
MF	GO:1990206	jasmonyl-Ile conjugate hydrolase activity	0	2	2	3	0.00944	0.119904
MF	GO:0010436	carotenoid dioxygenase activity	4	1	5	24	0.01039	0.12879
MF	GO:0045549	9-cis-epoxycarotenoid dioxygenase activity	4	1	5	24	0.01039	0.12879
MF	GO:0004866	endopeptidase inhibitor activity	10	2	12	99	0.0109	0.133503
MF	GO:0004553	hydrolase activity, hydrolyzing O-glycosyl compounds	48	31	79	1064	0.01102	0.134418
MF	GO:0042578	phosphoric ester hydrolase activity	48	29	77	1035	0.01145	0.139136
MF	GO:0016641	oxidoreductase activity, acting on the CH-NH2 group of donors, oxygen as acceptor	0	6	6	34	0.01175	0.142221
MF	GO:0004777	succinate-semialdehyde dehydrogenase (NAD+) activity	3	0	3	9	0.01209	0.143799
MF	GO:0009013	succinate-semialdehyde dehydrogenase [NAD(P)+] activity	3	0	3	9	0.01209	0.143799
MF	GO:0015229	L-ascorbic acid transmembrane transporter activity	0	3	3	9	0.01209	0.143799
MF	GO:0052624	2-phytyl-1,4-naphthoquinone methyltransferase activity	1	2	3	9	0.01209	0.143799
MF	GO:0034485	phosphatidylinositol-3,4,5-trisphosphate 5-phosphatase activity	4	1	5	25	0.01239	0.14652
MF	GO:0034594	phosphatidylinositol trisphosphate phosphatase activity	4	1	5	25	0.01239	0.14652
MF	GO:0030599	pectinesterase activity	1	7	8	55	0.01248	0.146741
MF	GO:0045330	aspartyl esterase activity	1	7	8	55	0.01248	0.146741
MF	GO:0016746	transferase activity, transferring acyl groups	28	53	81	1101	0.01252	0.146931
MF	GO:0047893	flavonol 3-O-glucosyltransferase activity	3	7	10	79	0.01444	0.165684
MF	GO:0102360	daphnetin 3-O-glucosyltransferase activity	3	7	10	79	0.01444	0.165684
MF	GO:0102425	myricetin 3-O-glucosyltransferase activity	3	7	10	79	0.01444	0.165684
MF	GO:0008236	serine-type peptidase activity	12	22	34	401	0.01476	0.168417
MF	GO:0016825	hydrolase activity, acting on acid phosphorus-nitrogen bonds	12	22	34	401	0.01476	0.168417
MF	GO:0017171	serine hydrolase activity	12	22	34	401	0.01476	0.168417
MF	GO:0046983	protein dimerization activity	33	73	106	1502	0.01501	0.170953
MF	GO:0035251	UDP-glucosyltransferase activity	38	16	54	699	0.01599	0.181717
MF	GO:0008509	anion transmembrane transporter activity	27	28	55	717	0.01717	0.190168
MF	GO:0015368	calcium:cation antiporter activity	6	0	6	37	0.01757	0.194024
MF	GO:0061135	endopeptidase regulator activity	10	2	12	106	0.01807	0.194959
MF	GO:0009976	tocopherol cyclase activity	2	0	2	4	0.01816	0.194959
MF	GO:0046715	active borate transmembrane transporter activity	2	0	2	4	0.01816	0.194959
MF	GO:0050113	inositol oxygenase activity	0	2	2	4	0.01816	0.194959
MF	GO:0008757	S-adenosylmethionine-dependent methyltransferase activity	9	49	58	766	0.01863	0.199658
MF	GO:0046910	pectinesterase inhibitor activity	1	5	6	38	0.01988	0.21107
MF	GO:0005527	macrolide binding	0	5	5	28	0.0199	0.21107
MF	GO:0005528	FK506 binding	0	5	5	28	0.0199	0.21107
MF	GO:0017096	acetylserotonin O-methyltransferase activity	1	4	5	28	0.0199	0.21107
MF	GO:0008559	ATPase-coupled xenobiotic transmembrane transporter activity	15	0	15	146	0.0203	0.214575
MF	GO:0016210	naringenin-chalcone synthase activity	2	2	4	19	0.02073	0.218
MF	GO:0008798	beta-aspartyl-peptidase activity	0	3	3	11	0.0218	0.226551
MF	GO:0015926	glucosidase activity	20	13	33	399	0.02221	0.229224
MF	GO:0019888	protein phosphatase regulator activity	0	7	7	50	0.02292	0.23484
MF	GO:0043295	glutathione binding	4	1	5	29	0.02294	0.23484
MF	GO:1900750	oligopeptide binding	4	1	5	29	0.02294	0.23484
MF	GO:0047215	indole-3-acetate beta-glucosyltransferase activity	5	0	5	30	0.02627	0.261556
MF	GO:0080002	UDP-glucose:4-aminobenzoate acylglucosyltransferase activity	5	0	5	30	0.02627	0.261556
MF	GO:0080018	anthocyanin 5-O-glucosyltransferase activity	5	0	5	30	0.02627	0.261556
MF	GO:0042910	xenobiotic transmembrane transporter activity	15	0	15	151	0.02656	0.264018
MF	GO:0048038	quinone binding	0	8	8	63	0.02665	0.264486
MF	GO:0005507	copper ion binding	23	15	38	479	0.02686	0.264515
MF	GO:0072509	divalent inorganic cation transmembrane transporter activity	9	4	13	125	0.02686	0.264515
MF	GO:0031406	carboxylic acid binding	3	18	21	233	0.0269	0.264515
MF	GO:0043177	organic acid binding	3	18	21	233	0.0269	0.264515
MF	GO:0005372	water transmembrane transporter activity	7	2	9	75	0.027	0.264557
MF	GO:0015250	water channel activity	7	2	9	75	0.027	0.264557
MF	GO:1990137	plant seed peroxidase activity	3	0	3	12	0.02786	0.270834
MF	GO:0016668	oxidoreductase activity, acting on a sulfur group of donors, NAD(P) as acceptor	2	8	10	88	0.02863	0.272562
MF	GO:0043178	alcohol binding	1	7	8	64	0.02898	0.273604
MF	GO:0004059	aralkylamine N-acetyltransferase activity	0	2	2	5	0.02912	0.273604
MF	GO:0005537	mannose binding	0	2	2	5	0.02912	0.273604
MF	GO:0016847	1-aminocyclopropane-1-carboxylate synthase activity	2	0	2	5	0.02912	0.273604
MF	GO:0043682	copper transmembrane transporter activity, phosphorylative mechanism	0	2	2	5	0.02912	0.273604
MF	GO:0070492	oligosaccharide binding	2	0	2	5	0.02912	0.273604
MF	GO:0071614	linoleic acid epoxygenase activity	2	0	2	5	0.02912	0.273604
MF	GO:0016731	oxidoreductase activity, acting on iron-sulfur proteins as donors, NAD or NADP as acceptor	0	4	4	21	0.02924	0.274314
MF	GO:0015491	cation:cation antiporter activity	7	0	7	53	0.03054	0.284779
MF	GO:0015267	channel activity	16	16	32	395	0.03086	0.286896
MF	GO:0022803	passive transmembrane transporter activity	16	16	32	395	0.03086	0.286896
MF	GO:0015036	disulfide oxidoreductase activity	3	12	15	154	0.03095	0.2873
MF	GO:0046914	transition metal ion binding	115	87	202	3116	0.03168	0.292755
MF	GO:0016798	hydrolase activity, acting on glycosyl bonds	49	32	81	1153	0.03318	0.304339
MF	GO:0004499	N,N-dimethylaniline monooxygenase activity	8	0	8	66	0.03407	0.305698
MF	GO:0004867	serine-type endopeptidase inhibitor activity	7	1	8	66	0.03407	0.305698
MF	GO:0038199	ethylene receptor activity	4	0	4	22	0.03417	0.305698
MF	GO:0052852	very-long-chain-(S)-2-hydroxy-acid oxidase activity	0	4	4	22	0.03417	0.305698
MF	GO:0052853	long-chain-(S)-2-hydroxy-long-chain-acid oxidase activity	0	4	4	22	0.03417	0.305698
MF	GO:0052854	medium-chain-(S)-2-hydroxy-acid oxidase activity	0	4	4	22	0.03417	0.305698
MF	GO:0004439	phosphatidylinositol-4,5-bisphosphate 5-phosphatase activity	5	1	6	43	0.03453	0.308026
MF	GO:0106019	phosphatidylinositol-4,5-bisphosphate phosphatase activity	5	1	6	43	0.03453	0.308026
MF	GO:0090416	nicotinate transmembrane transporter activity	2	1	3	13	0.0347	0.30865
MF	GO:0090417	N-methylnicotinate transmembrane transporter activity	2	1	3	13	0.0347	0.30865
MF	GO:0008422	beta-glucosidase activity	19	8	27	327	0.03636	0.32165
MF	GO:0015145	monosaccharide transmembrane transporter activity	9	4	13	131	0.03737	0.32908
MF	GO:0008169	C-methyltransferase activity	1	5	6	44	0.03812	0.335206
MF	GO:0004252	serine-type endopeptidase activity	3	15	18	200	0.0387	0.338378
MF	GO:0022836	gated channel activity	7	11	18	200	0.0387	0.338378
MF	GO:0032036	myosin heavy chain binding	4	0	4	23	0.03955	0.345321
MF	GO:0034595	phosphatidylinositol phosphate 5-phosphatase activity	5	1	6	45	0.04194	0.348339
MF	GO:0004853	uroporphyrinogen decarboxylase activity	0	2	2	6	0.04204	0.348339
MF	GO:0010296	prenylcysteine methylesterase activity	2	0	2	6	0.04204	0.348339
MF	GO:0030941	chloroplast targeting sequence binding	0	2	2	6	0.04204	0.348339
MF	GO:0031957	very long-chain fatty acid-CoA ligase activity	0	2	2	6	0.04204	0.348339
MF	GO:0033862	UMP kinase activity	0	2	2	6	0.04204	0.348339
MF	GO:0034338	short-chain carboxylesterase activity	0	2	2	6	0.04204	0.348339
MF	GO:0042972	licheninase activity	0	2	2	6	0.04204	0.348339
MF	GO:0052722	fatty acid in-chain hydroxylase activity	0	2	2	6	0.04204	0.348339
MF	GO:0008124	4-alpha-hydroxytetrahydrobiopterin dehydratase activity	0	3	3	14	0.04233	0.349336
MF	GO:0050502	cis-zeatin O-beta-D-glucosyltransferase activity	3	0	3	14	0.04233	0.349336
MF	GO:0050567	glutaminyl-tRNA synthase (glutamine-hydrolyzing) activity	0	3	3	14	0.04233	0.349336
MF	GO:0015035	protein disulfide oxidoreductase activity	2	9	11	107	0.0425	0.35027
MF	GO:0008242	omega peptidase activity	0	5	5	34	0.04258	0.350462
MF	GO:0016859	cis-trans isomerase activity	0	13	13	134	0.0436	0.358379
MF	GO:0015112	nitrate transmembrane transporter activity	1	6	7	58	0.04672	0.378481
MF	GO:0015103	inorganic anion transmembrane transporter activity	12	13	25	307	0.04882	0.392915
MF	GO:0004712	protein serine/threonine/tyrosine kinase activity	14	1	15	164	0.04941	0.39408
MF	GO:0008374	O-acyltransferase activity	13	14	27	337	0.04955	0.39408
18 h
Category	GO.ID	Term	Up	Down	DEG	Total	Pvalue	FDR
BP	GO:0015979	photosynthesis	12	196	208	537	< 1e-30	6.32667e-28
BP	GO:0019748	secondary metabolic process	69	286	355	1162	< 1e-30	6.32667e-28
BP	GO:0055114	oxidation-reduction process	262	718	980	4334	< 1e-30	6.32667e-28
BP	GO:0044550	secondary metabolite biosynthetic process	52	209	261	784	< 1e-30	6.32667e-28
BP	GO:0009698	phenylpropanoid metabolic process	22	203	225	653	< 1e-30	6.32667e-28
BP	GO:0009699	phenylpropanoid biosynthetic process	16	159	175	498	3.3e-26	1.64826e-23
BP	GO:0009812	flavonoid metabolic process	34	163	197	645	5.5e-21	2.0878e-18
BP	GO:0009813	flavonoid biosynthetic process	24	116	140	443	1.1e-16	3.59966e-14
BP	GO:0019684	photosynthesis, light reaction	6	78	84	217	4e-16	1.22452e-13
BP	GO:0046148	pigment biosynthetic process	22	148	170	588	8.6e-16	2.31463e-13
BP	GO:0009821	alkaloid biosynthetic process	0	33	33	49	9.5e-16	2.31463e-13
BP	GO:0071554	cell wall organization or biogenesis	95	321	416	1821	1.4e-15	3.16333e-13
BP	GO:0009820	alkaloid metabolic process	12	41	53	109	1.5e-15	3.31047e-13
BP	GO:0046688	response to copper ion	1	26	27	36	5.5e-15	1.11053e-12
BP	GO:0009808	lignin metabolic process	16	89	105	319	3.8e-14	6.80415e-12
BP	GO:0042440	pigment metabolic process	31	171	202	778	2.7e-13	4.57554e-11
BP	GO:0042744	hydrogen peroxide catabolic process	12	67	79	220	3.3e-13	5.39948e-11
BP	GO:0009961	response to 1-aminocyclopropane-1-carboxylic acid	20	0	20	25	2.4e-12	3.796e-10
BP	GO:0071555	cell wall organization	64	263	327	1436	2.7e-12	4.20049e-10
BP	GO:0071669	plant-type cell wall organization or biogenesis	32	146	178	679	2.9e-12	4.43887e-10
BP	GO:0045229	external encapsulating structure organization	67	272	339	1502	3.5e-12	5.27222e-10
BP	GO:0009809	lignin biosynthetic process	13	74	87	264	5.2e-12	7.71062e-10
BP	GO:0010345	suberin biosynthetic process	0	40	40	83	6.1e-12	8.906e-10
BP	GO:0017001	antibiotic catabolic process	13	67	80	241	2.4e-11	3.20789e-09
BP	GO:0019253	reductive pentose-phosphate cycle	2	31	33	64	4.2e-11	5.3144e-09
BP	GO:0019685	photosynthesis, dark reaction	2	31	33	64	4.2e-11	5.3144e-09
BP	GO:0009415	response to water	106	128	234	984	5.4e-11	6.57e-09
BP	GO:0009414	response to water deprivation	106	126	232	976	6.9e-11	8.28873e-09
BP	GO:0010114	response to red light	7	38	45	107	1e-10	1.1716e-08
BP	GO:0042743	hydrogen peroxide metabolic process	19	70	89	289	1.7e-10	1.96744e-08
BP	GO:0010030	positive regulation of seed germination	11	30	41	95	2.6e-10	2.97277e-08
BP	GO:0009765	photosynthesis, light harvesting	1	23	24	40	2.9e-10	3.27631e-08
BP	GO:0009664	plant-type cell wall organization	21	83	104	362	4.6e-10	5.13576e-08
BP	GO:0015977	carbon fixation	2	33	35	76	6.1e-10	6.73128e-08
BP	GO:0051187	cofactor catabolic process	15	80	95	325	9.5e-10	1.03626e-07
BP	GO:0080167	response to karrikin	11	83	94	323	1.5e-09	1.61761e-07
BP	GO:0042737	drug catabolic process	36	94	130	499	3.6e-09	3.796e-07
BP	GO:0006833	water transport	7	39	46	122	4.5e-09	4.69286e-07
BP	GO:0046271	phenylpropanoid catabolic process	2	31	33	74	5.1e-09	5.20419e-07
BP	GO:0046274	lignin catabolic process	2	31	33	74	5.1e-09	5.20419e-07
BP	GO:0009266	response to temperature stimulus	150	194	344	1623	5.4e-09	5.4517e-07
BP	GO:0017144	drug metabolic process	125	288	413	2017	1.3e-08	1.29863e-06
BP	GO:0042044	fluid transport	7	39	46	126	1.5e-08	1.48281e-06
BP	GO:0006633	fatty acid biosynthetic process	39	109	148	602	2e-08	1.93673e-06
BP	GO:0009628	response to abiotic stimulus	400	626	1026	5585	4e-08	3.75842e-06
BP	GO:0009735	response to cytokinin	36	103	139	563	4e-08	3.75842e-06
BP	GO:0016999	antibiotic metabolic process	39	110	149	616	5.3e-08	4.8832e-06
BP	GO:0015995	chlorophyll biosynthetic process	4	60	64	208	6.1e-08	5.51324e-06
BP	GO:0052863	1-deoxy-D-xylulose 5-phosphate metabolic process	7	2	9	9	6.5e-08	5.76495e-06
BP	GO:0052865	1-deoxy-D-xylulose 5-phosphate biosynthetic process	7	2	9	9	6.5e-08	5.76495e-06
BP	GO:0042761	very long-chain fatty acid biosynthetic process	0	33	33	81	7.6e-08	6.61688e-06
BP	GO:0006030	chitin metabolic process	18	4	22	43	8.8e-08	7.39044e-06
BP	GO:0006032	chitin catabolic process	18	4	22	43	8.8e-08	7.39044e-06
BP	GO:0046348	amino sugar catabolic process	18	4	22	43	8.8e-08	7.39044e-06
BP	GO:1901072	glucosamine-containing compound catabolic process	18	4	22	43	8.8e-08	7.39044e-06
BP	GO:0071484	cellular response to light intensity	1	16	17	28	9.4e-08	7.82509e-06
BP	GO:0009409	response to cold	100	129	229	1040	9.6e-08	7.86778e-06
BP	GO:0070141	response to UV-A	0	14	14	20	9.7e-08	7.86778e-06
BP	GO:0071492	cellular response to UV-A	0	14	14	20	9.7e-08	7.86778e-06
BP	GO:0009734	auxin-activated signaling pathway	54	105	159	675	1.2e-07	9.56975e-06
BP	GO:1900140	regulation of seedling development	27	46	73	254	1.6e-07	1.25488e-05
BP	GO:0010117	photoprotection	0	16	16	26	1.7e-07	1.32238e-05
BP	GO:0051553	flavone biosynthetic process	0	24	24	52	2.8e-07	2.10889e-05
BP	GO:0051554	flavonol metabolic process	0	24	24	52	2.8e-07	2.10889e-05
BP	GO:0051555	flavonol biosynthetic process	0	24	24	52	2.8e-07	2.10889e-05
BP	GO:0009718	anthocyanin-containing compound biosynthetic process	10	48	58	191	4e-07	2.92e-05
BP	GO:1901071	glucosamine-containing compound metabolic process	18	4	22	46	4e-07	2.92e-05
BP	GO:0010029	regulation of seed germination	26	43	69	241	4.1e-07	2.97015e-05
BP	GO:0051552	flavone metabolic process	0	24	24	53	4.3e-07	3.09144e-05
BP	GO:0010218	response to far red light	8	36	44	131	4.6e-07	3.25776e-05
BP	GO:0098869	cellular oxidant detoxification	23	102	125	515	5e-07	3.51481e-05
BP	GO:0015994	chlorophyll metabolic process	4	70	74	266	5.5e-07	3.80985e-05
BP	GO:2000050	regulation of non-canonical Wnt signaling pathway	0	9	9	10	5.5e-07	3.80985e-05
BP	GO:0000038	very long-chain fatty acid metabolic process	0	36	36	99	5.8e-07	3.95986e-05
BP	GO:0006979	response to oxidative stress	69	202	271	1295	7e-07	4.745e-05
BP	GO:0006026	aminoglycan catabolic process	19	4	23	51	8.2e-07	5.51901e-05
BP	GO:0010166	wax metabolic process	5	34	39	113	9.3e-07	6.21528e-05
BP	GO:0000272	polysaccharide catabolic process	40	62	102	406	1e-06	6.54483e-05
BP	GO:0033303	quercetin O-glucoside biosynthetic process	0	11	11	15	1.2e-06	7.54172e-05
BP	GO:0033330	kaempferol O-glucoside biosynthetic process	0	11	11	15	1.2e-06	7.54172e-05
BP	GO:0033485	cyanidin 3-O-glucoside biosynthetic process	0	11	11	15	1.2e-06	7.54172e-05
BP	GO:1901038	cyanidin 3-O-glucoside metabolic process	0	11	11	15	1.2e-06	7.54172e-05
BP	GO:0071365	cellular response to auxin stimulus	56	109	165	732	1.3e-06	8.11645e-05
BP	GO:0006779	porphyrin-containing compound biosynthetic process	6	61	67	239	1.4e-06	8.62727e-05
BP	GO:0071486	cellular response to high light intensity	0	15	15	26	1.4e-06	8.62727e-05
BP	GO:0009753	response to jasmonic acid	33	107	140	607	2.3e-06	0.000139917
BP	GO:0044036	cell wall macromolecule metabolic process	27	79	106	433	2.3e-06	0.000139917
BP	GO:1990748	cellular detoxification	23	103	126	535	2.4e-06	0.00014507
BP	GO:0009767	photosynthetic electron transport chain	5	34	39	117	2.5e-06	0.000148281
BP	GO:0038018	Wnt receptor catabolic process	0	7	7	7	2.6e-06	0.000150451
BP	GO:2000051	negative regulation of non-canonical Wnt signaling pathway	0	7	7	7	2.6e-06	0.000150451
BP	GO:0007568	aging	62	84	146	640	2.6e-06	0.000150451
BP	GO:0033302	quercetin O-glucoside metabolic process	0	11	11	16	3.2e-06	0.00018294
BP	GO:0033329	kaempferol O-glucoside metabolic process	0	11	11	16	3.2e-06	0.00018294
BP	GO:0010025	wax biosynthetic process	5	32	37	110	3.5e-06	0.000197708
BP	GO:0009725	response to hormone	348	509	857	4716	3.8e-06	0.000212129
BP	GO:0098754	detoxification	23	112	135	587	4e-06	0.000221988
BP	GO:0042546	cell wall biogenesis	16	106	122	520	4.1e-06	0.000224908
BP	GO:0033014	tetrapyrrole biosynthetic process	6	62	68	251	4.2e-06	0.000229069
BP	GO:0009416	response to light stimulus	120	259	379	1931	4.3e-06	0.000233183
BP	GO:0016138	glycoside biosynthetic process	2	14	16	31	4.4e-06	0.00023725
BP	GO:0009228	thiamine biosynthetic process	9	5	14	25	5e-06	0.000266573
BP	GO:0042724	thiamine-containing compound biosynthetic process	9	5	14	25	5e-06	0.000266573
BP	GO:0097237	cellular response to toxic substance	29	108	137	602	6e-06	0.000316333
BP	GO:0009962	regulation of flavonoid biosynthetic process	3	29	32	92	7.1e-06	0.000370214
BP	GO:0009719	response to endogenous stimulus	357	514	871	4820	7.3e-06	0.000378563
BP	GO:0001101	response to acid chemical	268	361	629	3391	7.7e-06	0.000397136
BP	GO:0002213	defense response to insect	1	14	15	29	8.5e-06	0.000433683
BP	GO:0009963	positive regulation of flavonoid biosynthetic process	1	14	15	29	8.5e-06	0.000433683
BP	GO:1901568	fatty acid derivative metabolic process	9	46	55	195	9.4e-06	0.000477037
BP	GO:0033013	tetrapyrrole metabolic process	7	72	79	311	1e-05	0.000504787
BP	GO:0010143	cutin biosynthetic process	0	34	34	102	1.1e-05	0.000549421
BP	GO:0009657	plastid organization	19	106	125	546	1.1e-05	0.000549421
BP	GO:0031540	regulation of anthocyanin biosynthetic process	1	15	16	33	1.2e-05	0.00059623
BP	GO:0006778	porphyrin-containing compound metabolic process	7	71	78	308	1.3e-05	0.000639223
BP	GO:0009768	photosynthesis, light harvesting in photosystem I	0	8	8	10	1.3e-05	0.000639223
BP	GO:1905330	regulation of morphogenesis of an epithelium	1	9	10	15	1.4e-05	0.000681333
BP	GO:0010344	seed oilbody biogenesis	6	0	6	6	1.6e-05	0.000770761
BP	GO:0071491	cellular response to red light	4	13	17	37	1.6e-05	0.000770761
BP	GO:0009957	epidermal cell fate specification	1	6	7	8	1.8e-05	0.000858392
BP	GO:0009834	plant-type secondary cell wall biogenesis	5	45	50	176	1.9e-05	0.00090155
BP	GO:0014902	myotube differentiation	2	16	18	41	2e-05	0.000934975
BP	GO:0006631	fatty acid metabolic process	52	147	199	951	2e-05	0.000934975
BP	GO:0009314	response to radiation	142	262	404	2108	2.1e-05	0.000976912
BP	GO:0009833	plant-type primary cell wall biogenesis	3	19	22	56	2.2e-05	0.00101844
BP	GO:0035567	non-canonical Wnt signaling pathway	0	9	9	13	2.5e-05	0.00112976
BP	GO:0060071	Wnt signaling pathway, planar cell polarity pathway	0	9	9	13	2.5e-05	0.00112976
BP	GO:0090175	regulation of establishment of planar polarity	0	9	9	13	2.5e-05	0.00112976
BP	GO:0009733	response to auxin	81	138	219	1065	2.6e-05	0.00116387
BP	GO:0016998	cell wall macromolecule catabolic process	18	19	37	119	2.6e-05	0.00116387
BP	GO:0042446	hormone biosynthetic process	53	100	153	705	2.7e-05	0.00120296
BP	GO:0070935	3'-UTR-mediated mRNA stabilization	0	13	13	25	3.2e-05	0.00140593
BP	GO:1901806	beta-glucoside biosynthetic process	0	13	13	25	3.2e-05	0.00140593
BP	GO:0006040	amino sugar metabolic process	21	4	25	70	4.2e-05	0.00178735
BP	GO:0009835	fruit ripening	6	18	24	66	4.2e-05	0.00178735
BP	GO:0046283	anthocyanin-containing compound metabolic process	20	63	83	344	4.7e-05	0.00197358
BP	GO:0009403	toxin biosynthetic process	12	7	19	47	4.9e-05	0.0020485
BP	GO:1901804	beta-glucoside metabolic process	0	13	13	26	5.4e-05	0.00220888
BP	GO:0031537	regulation of anthocyanin metabolic process	10	20	30	92	5.5e-05	0.00224013
BP	GO:0050826	response to freezing	16	7	23	63	5.6e-05	0.00227111
BP	GO:0018298	protein-chromophore linkage	3	32	35	114	5.7e-05	0.00230183
BP	GO:0031539	positive regulation of anthocyanin metabolic process	0	9	9	14	6e-05	0.00241271
BP	GO:0009773	photosynthetic electron transport in photosystem I	0	11	11	20	6.7e-05	0.00268283
BP	GO:0048826	cotyledon morphogenesis	4	15	19	48	6.9e-05	0.0027513
BP	GO:0009408	response to heat	59	87	146	681	7.4e-05	0.00292608
BP	GO:0048582	positive regulation of post-embryonic development	25	40	65	259	8.8e-05	0.00343671
BP	GO:1901570	fatty acid derivative biosynthetic process	7	33	40	139	9e-05	0.00350041
BP	GO:0008610	lipid biosynthetic process	107	265	372	1958	9.1e-05	0.00352486
BP	GO:0010383	cell wall polysaccharide metabolic process	9	71	80	335	9.2e-05	0.00354911
BP	GO:0010410	hemicellulose metabolic process	5	49	54	206	0.0001	0.00370703
BP	GO:0009832	plant-type cell wall biogenesis	12	76	88	377	0.0001	0.00370703
BP	GO:0010241	ent-kaurene oxidation to kaurenoic acid	5	0	5	5	0.0001	0.00370703
BP	GO:0033331	ent-kaurene metabolic process	5	0	5	5	0.0001	0.00370703
BP	GO:0051501	diterpene phytoalexin metabolic process	5	0	5	5	0.0001	0.00370703
BP	GO:0051502	diterpene phytoalexin biosynthetic process	5	0	5	5	0.0001	0.00370703
BP	GO:1901617	organic hydroxy compound biosynthetic process	28	107	135	626	0.0001	0.00370703
BP	GO:0009631	cold acclimation	26	4	30	95	0.00011	0.00404612
BP	GO:0009853	photorespiration	0	34	34	113	0.00011	0.00404612
BP	GO:0009404	toxin metabolic process	14	11	25	74	0.00012	0.00429736
BP	GO:0030336	negative regulation of cell migration	3	8	11	21	0.00012	0.00429736
BP	GO:0040013	negative regulation of locomotion	3	8	11	21	0.00012	0.00429736
BP	GO:0051271	negative regulation of cellular component movement	3	8	11	21	0.00012	0.00429736
BP	GO:2000146	negative regulation of cell motility	3	8	11	21	0.00012	0.00429736
BP	GO:0006556	S-adenosylmethionine biosynthetic process	2	7	9	15	0.00013	0.00458625
BP	GO:0009625	response to insect	7	15	22	62	0.00013	0.00458625
BP	GO:0090351	seedling development	53	70	123	565	0.00014	0.00490258
BP	GO:0009845	seed germination	52	66	118	539	0.00014	0.00490258
BP	GO:0010224	response to UV-B	18	32	50	190	0.00016	0.00558235
BP	GO:0048825	cotyledon development	13	19	32	106	0.00017	0.00590952
BP	GO:0009644	response to high light intensity	12	50	62	250	0.00018	0.00621164
BP	GO:0009636	response to toxic substance	48	178	226	1139	0.00019	0.00648597
BP	GO:0090693	plant organ senescence	46	59	105	473	0.00019	0.00648597
BP	GO:0009637	response to blue light	12	42	54	211	0.00019	0.00648597
BP	GO:1901064	syringal lignin metabolic process	3	4	7	10	0.0002	0.00663636
BP	GO:1901066	syringal lignin biosynthetic process	3	4	7	10	0.0002	0.00663636
BP	GO:1901428	regulation of syringal lignin biosynthetic process	3	4	7	10	0.0002	0.00663636
BP	GO:1901430	positive regulation of syringal lignin biosynthetic process	3	4	7	10	0.0002	0.00663636
BP	GO:0030091	protein repair	3	12	15	36	0.0002	0.00663636
BP	GO:0052314	phytoalexin metabolic process	12	3	15	36	0.0002	0.00663636
BP	GO:0052315	phytoalexin biosynthetic process	12	3	15	36	0.0002	0.00663636
BP	GO:0009639	response to red or far red light	28	83	111	506	0.0002	0.00663636
BP	GO:0051186	cofactor metabolic process	68	288	356	1887	0.00022	0.00724931
BP	GO:0010206	photosystem II repair	0	10	10	19	0.00023	0.0075526
BP	GO:0010830	regulation of myotube differentiation	1	14	15	37	0.00029	0.00939283
BP	GO:0051153	regulation of striated muscle cell differentiation	1	14	15	37	0.00029	0.00939283
BP	GO:0006022	aminoglycan metabolic process	20	10	30	100	0.00029	0.00939283
BP	GO:0072593	reactive oxygen species metabolic process	30	99	129	608	0.0003	0.00968367
BP	GO:0050896	response to stimulus	1072	1485	2557	15343	0.0004	0.0126113
BP	GO:0015807	L-amino acid transport	2	22	24	75	0.0004	0.0126113
BP	GO:1902475	L-alpha-amino acid transmembrane transport	2	22	24	75	0.0004	0.0126113
BP	GO:0006721	terpenoid metabolic process	44	77	121	569	0.00041	0.0128413
BP	GO:0030243	cellulose metabolic process	8	49	57	232	0.00041	0.0128413
BP	GO:0051146	striated muscle cell differentiation	2	16	18	50	0.00043	0.0133356
BP	GO:0032801	receptor catabolic process	0	7	7	11	0.00047	0.0144346
BP	GO:0019755	one-carbon compound transport	1	7	8	14	0.00049	0.0149521
BP	GO:0010150	leaf senescence	46	55	101	464	0.00051	0.0154137
BP	GO:0030244	cellulose biosynthetic process	3	32	35	127	0.00058	0.0174184
BP	GO:1901700	response to oxygen-containing compound	353	463	816	4649	0.0006	0.0179057
BP	GO:0010207	photosystem II assembly	0	12	12	28	0.00064	0.0188037
BP	GO:0072489	methylammonium transmembrane transport	0	4	4	4	0.00064	0.0188037
BP	GO:0048168	regulation of neuronal synaptic plasticity	3	7	10	21	0.00066	0.0192094
BP	GO:0009642	response to light intensity	24	75	99	458	0.00073	0.0208666
BP	GO:0006772	thiamine metabolic process	9	6	15	40	0.00077	0.0218128
BP	GO:0042723	thiamine-containing compound metabolic process	9	6	15	40	0.00077	0.0218128
BP	GO:0044364	disruption of cells of other organism	7	2	9	18	0.00079	0.0223128
BP	GO:0048167	regulation of synaptic plasticity	4	7	11	25	0.00082	0.0230914
BP	GO:0022900	electron transport chain	19	84	103	482	0.00088	0.0245624
BP	GO:0042548	regulation of photosynthesis, light reaction	5	14	19	57	0.0009	0.0250469
BP	GO:0010597	green leaf volatile biosynthetic process	0	7	7	12	0.00096	0.0264837
BP	GO:0031542	positive regulation of anthocyanin biosynthetic process	0	7	7	12	0.00096	0.0264837
BP	GO:0010264	myo-inositol hexakisphosphate biosynthetic process	11	2	13	33	0.001	0.027192
BP	GO:0030186	melatonin metabolic process	1	12	13	33	0.001	0.027192
BP	GO:0030187	melatonin biosynthetic process	1	12	13	33	0.001	0.027192
BP	GO:0033517	myo-inositol hexakisphosphate metabolic process	11	2	13	33	0.001	0.027192
BP	GO:0006544	glycine metabolic process	1	15	16	45	0.00102	0.0276566
BP	GO:0031407	oxylipin metabolic process	5	29	34	126	0.00103	0.0276904
BP	GO:0031408	oxylipin biosynthetic process	5	29	34	126	0.00103	0.0276904
BP	GO:0090354	regulation of auxin metabolic process	9	5	14	37	0.00103	0.0276904
BP	GO:0010215	cellulose microfibril organization	1	14	15	41	0.00104	0.0278802
BP	GO:0009658	chloroplast organization	13	73	86	393	0.00106	0.0283363
BP	GO:0045491	xylan metabolic process	1	34	35	131	0.00107	0.0285233
BP	GO:0006950	response to stress	668	882	1550	9161	0.00118	0.0312799
BP	GO:0010109	regulation of photosynthesis	5	26	31	113	0.00126	0.033123
BP	GO:0030239	myofibril assembly	1	8	9	19	0.00129	0.033818
BP	GO:0005976	polysaccharide metabolic process	66	161	227	1186	0.00136	0.03536
BP	GO:0034644	cellular response to UV	5	17	22	72	0.00137	0.0355227
BP	GO:0071490	cellular response to far red light	2	13	15	42	0.00138	0.0356845
BP	GO:0042335	cuticle development	7	16	23	77	0.00152	0.0391978
BP	GO:0042445	hormone metabolic process	71	116	187	960	0.00155	0.0398631
BP	GO:1902265	abscisic acid homeostasis	0	10	10	23	0.00158	0.0405249
BP	GO:0071483	cellular response to blue light	2	23	25	87	0.00177	0.045033
BP	GO:0019372	lipoxygenase pathway	0	7	7	13	0.0018	0.0456738
BP	GO:0009668	plastid membrane organization	4	25	29	106	0.00185	0.0468173
BP	GO:0006797	polyphosphate metabolic process	0	6	6	10	0.00189	0.04745
BP	GO:0006799	polyphosphate biosynthetic process	0	6	6	10	0.00189	0.04745
BP	GO:0009727	detection of ethylene stimulus	1	5	6	10	0.00189	0.04745
BP	GO:0010252	auxin homeostasis	10	21	31	116	0.00198	0.0486793
BP	GO:1900378	positive regulation of secondary metabolite biosynthetic process	4	5	9	20	0.00202	0.0494067
BP	GO:0042692	muscle cell differentiation	4	16	20	65	0.00202	0.0494067
BP	GO:0072330	monocarboxylic acid biosynthetic process	58	180	238	1259	0.00205	0.0498833
BP	GO:0048366	leaf development	96	112	208	1088	0.00223	0.0537124
BP	GO:0045806	negative regulation of endocytosis	3	7	10	24	0.00232	0.0551799
BP	GO:0009617	response to bacterium	120	144	264	1414	0.00242	0.0574145
BP	GO:0010027	thylakoid membrane organization	3	25	28	103	0.00243	0.057508
BP	GO:0015706	nitrate transport	4	16	20	66	0.00247	0.0581645
BP	GO:0097384	cellular lipid biosynthetic process	2	9	11	28	0.00249	0.0584903
BP	GO:0042742	defense response to bacterium	92	112	204	1068	0.00254	0.0587917
BP	GO:0010831	positive regulation of myotube differentiation	1	7	8	17	0.00254	0.0587917
BP	GO:0030388	fructose 1,6-bisphosphate metabolic process	2	6	8	17	0.00254	0.0587917
BP	GO:0051149	positive regulation of muscle cell differentiation	1	7	8	17	0.00254	0.0587917
BP	GO:0051155	positive regulation of striated muscle cell differentiation	1	7	8	17	0.00254	0.0587917
BP	GO:0051147	regulation of muscle cell differentiation	3	14	17	53	0.00262	0.0597688
BP	GO:0044247	cellular polysaccharide catabolic process	18	29	47	198	0.00262	0.0597688
BP	GO:0010258	NADH dehydrogenase complex (plastoquinone) assembly	0	4	4	5	0.00279	0.0622991
BP	GO:0010360	negative regulation of anion channel activity	0	4	4	5	0.00279	0.0622991
BP	GO:0010361	regulation of anion channel activity by blue light	0	4	4	5	0.00279	0.0622991
BP	GO:0010362	negative regulation of anion channel activity by blue light	0	4	4	5	0.00279	0.0622991
BP	GO:0015843	methylammonium transport	0	4	4	5	0.00279	0.0622991
BP	GO:0071493	cellular response to UV-B	1	3	4	5	0.00279	0.0622991
BP	GO:1903792	negative regulation of anion transport	0	4	4	5	0.00279	0.0622991
BP	GO:1903960	negative regulation of anion transmembrane transport	0	4	4	5	0.00279	0.0622991
BP	GO:1902584	positive regulation of response to water deprivation	16	6	22	76	0.00293	0.0648152
BP	GO:0042214	terpene metabolic process	8	7	15	45	0.00302	0.0663421
BP	GO:0044264	cellular polysaccharide metabolic process	42	140	182	946	0.00306	0.0670656
BP	GO:0051275	beta-glucan catabolic process	6	17	23	81	0.00313	0.0684417
BP	GO:0015698	inorganic anion transport	15	63	78	364	0.00315	0.0687207
BP	GO:0006782	protoporphyrinogen IX biosynthetic process	1	16	17	54	0.00326	0.070795
BP	GO:0046501	protoporphyrinogen IX metabolic process	1	16	17	54	0.00326	0.070795
BP	GO:0009704	de-etiolation	4	6	10	25	0.00332	0.0719333
BP	GO:0006545	glycine biosynthetic process	1	11	12	33	0.00343	0.0739789
BP	GO:0009851	auxin biosynthetic process	16	23	39	160	0.00354	0.0760059
BP	GO:0010555	response to mannitol	6	10	16	50	0.00354	0.0760059
BP	GO:0006970	response to osmotic stress	115	186	301	1641	0.00355	0.0760485
BP	GO:1901463	regulation of tetrapyrrole biosynthetic process	2	24	26	96	0.00359	0.0767322
BP	GO:1901465	positive regulation of tetrapyrrole biosynthetic process	0	6	6	11	0.0036	0.076773
BP	GO:1902326	positive regulation of chlorophyll biosynthetic process	0	5	5	8	0.00372	0.0788009
BP	GO:0071668	plant-type cell wall assembly	1	14	15	46	0.00383	0.0805914
BP	GO:0002764	immune response-regulating signaling pathway	18	11	29	111	0.00387	0.0812529
BP	GO:0032544	plastid translation	0	8	8	18	0.00395	0.0825672
BP	GO:0043090	amino acid import	0	8	8	18	0.00395	0.0825672
BP	GO:0036068	light-independent chlorophyll biosynthetic process	0	3	3	3	0.00402	0.0826284
BP	GO:0042549	photosystem II stabilization	0	3	3	3	0.00402	0.0826284
BP	GO:0009411	response to UV	39	44	83	395	0.00415	0.0846957
BP	GO:0050832	defense response to fungus	76	92	168	873	0.00425	0.0865504
BP	GO:0002758	innate immune response-activating signal transduction	12	11	23	83	0.00437	0.0888036
BP	GO:0002757	immune response-activating signal transduction	17	11	28	107	0.00438	0.0888167
BP	GO:0016108	tetraterpenoid metabolic process	5	28	33	132	0.00458	0.0916966
BP	GO:0016116	carotenoid metabolic process	5	28	33	132	0.00458	0.0916966
BP	GO:0031640	killing of cells of other organism	8	2	10	26	0.00464	0.0927023
BP	GO:0010600	regulation of auxin biosynthetic process	7	4	11	30	0.00466	0.0927115
BP	GO:0044107	cellular alcohol metabolic process	2	9	11	30	0.00466	0.0927115
BP	GO:0010380	regulation of chlorophyll biosynthetic process	2	23	25	93	0.00471	0.0935103
BP	GO:0048255	mRNA stabilization	1	14	15	47	0.00481	0.0950977
BP	GO:1902373	negative regulation of mRNA catabolic process	1	14	15	47	0.00481	0.0950977
BP	GO:0005984	disaccharide metabolic process	23	35	58	262	0.00484	0.0954919
BP	GO:0009611	response to wounding	38	109	147	756	0.00487	0.0958844
BP	GO:0098661	inorganic anion transmembrane transport	7	32	39	163	0.00496	0.0972529
BP	GO:0006091	generation of precursor metabolites and energy	52	180	232	1247	0.00503	0.0982195
BP	GO:0034754	cellular hormone metabolic process	14	35	49	215	0.00508	0.0989755
BP	GO:0009251	glucan catabolic process	20	28	48	210	0.00519	0.100517
BP	GO:0016114	terpenoid biosynthetic process	39	57	96	471	0.0055	0.105872
BP	GO:0042435	indole-containing compound biosynthetic process	14	25	39	164	0.00553	0.106234
BP	GO:0042221	response to chemical	602	857	1459	8697	0.00579	0.109894
BP	GO:0001756	somitogenesis	2	6	8	19	0.00587	0.110969
BP	GO:0019646	aerobic electron transport chain	0	8	8	19	0.00587	0.110969
BP	GO:0006560	proline metabolic process	7	5	12	35	0.00593	0.111437
BP	GO:0009904	chloroplast accumulation movement	1	11	12	35	0.00593	0.111437
BP	GO:1902456	regulation of stomatal opening	4	8	12	35	0.00593	0.111437
BP	GO:0070726	cell wall assembly	1	14	15	48	0.00598	0.111933
BP	GO:0010817	regulation of hormone levels	92	143	235	1270	0.00616	0.112917
BP	GO:0003228	atrial cardiac muscle tissue development	0	6	6	12	0.00623	0.112917
BP	GO:0045663	positive regulation of myoblast differentiation	0	6	6	12	0.00623	0.112917
BP	GO:0045844	positive regulation of striated muscle tissue development	0	6	6	12	0.00623	0.112917
BP	GO:0048636	positive regulation of muscle organ development	0	6	6	12	0.00623	0.112917
BP	GO:0048643	positive regulation of skeletal muscle tissue development	0	6	6	12	0.00623	0.112917
BP	GO:0060297	regulation of sarcomere organization	0	6	6	12	0.00623	0.112917
BP	GO:0060298	positive regulation of sarcomere organization	0	6	6	12	0.00623	0.112917
BP	GO:1901863	positive regulation of muscle tissue development	0	6	6	12	0.00623	0.112917
BP	GO:1902811	positive regulation of skeletal muscle fiber differentiation	0	6	6	12	0.00623	0.112917
BP	GO:1905868	regulation of 3'-UTR-mediated mRNA stabilization	0	6	6	12	0.00623	0.112917
BP	GO:1905870	positive regulation of 3'-UTR-mediated mRNA stabilization	0	6	6	12	0.00623	0.112917
BP	GO:2000766	negative regulation of cytoplasmic translation	0	6	6	12	0.00623	0.112917
BP	GO:2001016	positive regulation of skeletal muscle cell differentiation	0	6	6	12	0.00623	0.112917
BP	GO:0007519	skeletal muscle tissue development	1	8	9	23	0.00626	0.112917
BP	GO:0080144	amino acid homeostasis	1	8	9	23	0.00626	0.112917
BP	GO:0001906	cell killing	8	2	10	27	0.00633	0.112917
BP	GO:0006696	ergosterol biosynthetic process	1	9	10	27	0.00633	0.112917
BP	GO:0008204	ergosterol metabolic process	1	9	10	27	0.00633	0.112917
BP	GO:0044108	cellular alcohol biosynthetic process	1	9	10	27	0.00633	0.112917
BP	GO:0001505	regulation of neurotransmitter levels	15	32	47	207	0.00641	0.113916
BP	GO:0043200	response to amino acid	25	1	26	100	0.00643	0.114057
BP	GO:0009870	defense response signaling pathway, resistance gene-dependent	9	7	16	53	0.00668	0.118227
BP	GO:0045492	xylan biosynthetic process	0	22	22	81	0.00676	0.119242
BP	GO:0006694	steroid biosynthetic process	5	43	48	213	0.00686	0.120782
BP	GO:0032958	inositol phosphate biosynthetic process	11	2	13	40	0.00709	0.1246
BP	GO:0009627	systemic acquired resistance	25	28	53	240	0.00716	0.125173
BP	GO:0042616	paclitaxel metabolic process	1	4	5	9	0.00727	0.125173
BP	GO:0042617	paclitaxel biosynthetic process	1	4	5	9	0.00727	0.125173
BP	GO:1902040	positive regulation of seed dormancy process	5	0	5	9	0.00727	0.125173
BP	GO:2000693	positive regulation of seed maturation	5	0	5	9	0.00727	0.125173
BP	GO:0009964	negative regulation of flavonoid biosynthetic process	0	4	4	6	0.0073	0.125173
BP	GO:0010167	response to nitrate	3	19	22	82	0.00789	0.133947
BP	GO:0006817	phosphate ion transport	6	17	23	87	0.00809	0.137097
BP	GO:0009065	glutamine family amino acid catabolic process	6	8	14	45	0.00813	0.137284
BP	GO:0016129	phytosteroid biosynthetic process	1	18	19	68	0.00825	0.139063
BP	GO:0006527	arginine catabolic process	3	5	8	20	0.00844	0.141762
BP	GO:0009554	megasporogenesis	8	2	10	28	0.00847	0.142015
BP	GO:0098656	anion transmembrane transport	24	125	149	781	0.00914	0.152173
BP	GO:0043062	extracellular structure organization	10	23	33	138	0.00926	0.153901
BP	GO:0051193	regulation of cofactor metabolic process	10	29	39	169	0.00928	0.153964
BP	GO:0005975	carbohydrate metabolic process	146	393	539	3097	0.00949	0.157173
BP	GO:0019747	regulation of isoprenoid metabolic process	4	15	19	69	0.00972	0.160702
BP	GO:0045661	regulation of myoblast differentiation	0	6	6	13	0.01004	0.165129
BP	GO:0048702	embryonic neurocranium morphogenesis	0	6	6	13	0.01004	0.165129
BP	GO:0043467	regulation of generation of precursor metabolites and energy	6	15	21	79	0.01036	0.170098
BP	GO:0010588	cotyledon vascular tissue pattern formation	2	9	11	33	0.01044	0.170526
BP	GO:0031425	chloroplast RNA processing	0	11	11	33	0.01044	0.170526
BP	GO:0035050	embryonic heart tube development	1	10	11	33	0.01044	0.170526
BP	GO:2000070	regulation of response to water deprivation	20	12	32	134	0.01047	0.170722
BP	GO:0016115	terpenoid catabolic process	2	11	13	42	0.01105	0.179563
BP	GO:1900865	chloroplast RNA modification	6	7	13	42	0.01105	0.179563
BP	GO:0048016	inositol phosphate-mediated signaling	1	6	7	17	0.01137	0.183818
BP	GO:0055001	muscle cell development	1	8	9	25	0.01161	0.186428
BP	GO:0055002	striated muscle cell development	1	8	9	25	0.01161	0.186428
BP	GO:2000738	positive regulation of stem cell differentiation	3	6	9	25	0.01161	0.186428
BP	GO:0044275	cellular carbohydrate catabolic process	21	39	60	284	0.01168	0.187235
BP	GO:0006836	neurotransmitter transport	3	13	16	56	0.01173	0.187412
BP	GO:0044347	cell wall polysaccharide catabolic process	2	18	20	75	0.01174	0.187412
BP	GO:0042372	phylloquinone biosynthetic process	0	8	8	21	0.01177	0.187412
BP	GO:0042374	phylloquinone metabolic process	0	8	8	21	0.01177	0.187412
BP	GO:0006629	lipid metabolic process	148	420	568	3283	0.01197	0.189642
BP	GO:0030178	negative regulation of Wnt signaling pathway	3	9	12	38	0.01215	0.191853
BP	GO:0090090	negative regulation of canonical Wnt signaling pathway	3	9	12	38	0.01215	0.191853
BP	GO:0008300	isoprenoid catabolic process	3	11	14	47	0.01221	0.192161
BP	GO:0035435	phosphate ion transmembrane transport	3	11	14	47	0.01221	0.192161
BP	GO:0006749	glutathione metabolic process	5	23	28	115	0.01225	0.192471
BP	GO:0043489	RNA stabilization	3	14	17	61	0.01237	0.193228
BP	GO:1902369	negative regulation of RNA catabolic process	3	14	17	61	0.01237	0.193228
BP	GO:0016109	tetraterpenoid biosynthetic process	3	22	25	100	0.0124	0.193228
BP	GO:0016117	carotenoid biosynthetic process	3	22	25	100	0.0124	0.193228
BP	GO:0042754	negative regulation of circadian rhythm	1	4	5	10	0.01265	0.196479
BP	GO:0045038	protein import into chloroplast thylakoid membrane	0	5	5	10	0.01265	0.196479
BP	GO:0006952	defense response	265	325	590	3421	0.01319	0.202218
BP	GO:0046165	alcohol biosynthetic process	19	37	56	264	0.01333	0.204035
BP	GO:0006536	glutamate metabolic process	8	13	21	81	0.01383	0.206317
BP	GO:0042752	regulation of circadian rhythm	14	11	25	101	0.01405	0.206317
BP	GO:0014904	myotube cell development	1	2	3	4	0.01415	0.206317
BP	GO:0018131	oxazole or thiazole biosynthetic process	2	1	3	4	0.01415	0.206317
BP	GO:0019586	galacturonate metabolic process	0	3	3	4	0.01415	0.206317
BP	GO:0034309	primary alcohol biosynthetic process	1	2	3	4	0.01415	0.206317
BP	GO:0046484	oxazole or thiazole metabolic process	2	1	3	4	0.01415	0.206317
BP	GO:0048741	skeletal muscle fiber development	1	2	3	4	0.01415	0.206317
BP	GO:0052837	thiazole biosynthetic process	2	1	3	4	0.01415	0.206317
BP	GO:0052838	thiazole metabolic process	2	1	3	4	0.01415	0.206317
BP	GO:0060026	convergent extension	1	2	3	4	0.01415	0.206317
BP	GO:0060027	convergent extension involved in gastrulation	1	2	3	4	0.01415	0.206317
BP	GO:0071457	cellular response to ozone	1	2	3	4	0.01415	0.206317
BP	GO:0072132	mesenchyme morphogenesis	1	2	3	4	0.01415	0.206317
BP	GO:0080114	positive regulation of glycine hydroxymethyltransferase activity	0	3	3	4	0.01415	0.206317
BP	GO:0080183	response to photooxidative stress	0	3	3	4	0.01415	0.206317
BP	GO:0090131	mesenchyme migration	1	2	3	4	0.01415	0.206317
BP	GO:1904621	regulation of actin-dependent ATPase activity	1	2	3	4	0.01415	0.206317
BP	GO:1904623	positive regulation of actin-dependent ATPase activity	1	2	3	4	0.01415	0.206317
BP	GO:0030198	extracellular matrix organization	9	23	32	137	0.01444	0.208896
BP	GO:0042851	L-alanine metabolic process	1	5	6	14	0.01523	0.21752
BP	GO:0042853	L-alanine catabolic process	1	5	6	14	0.01523	0.21752
BP	GO:0000413	protein peptidyl-prolyl isomerization	9	18	27	112	0.01559	0.219835
BP	GO:1901401	regulation of tetrapyrrole metabolic process	2	25	27	112	0.01559	0.219835
BP	GO:0046351	disaccharide biosynthetic process	10	11	21	82	0.01587	0.223451
BP	GO:0006522	alanine metabolic process	2	5	7	18	0.01609	0.225879
BP	GO:0009078	pyruvate family amino acid metabolic process	2	5	7	18	0.01609	0.225879
BP	GO:0080022	primary root development	7	9	16	58	0.0165	0.230611
BP	GO:0009269	response to desiccation	2	9	11	35	0.01663	0.230868
BP	GO:0052200	response to host defenses	2	9	11	35	0.01663	0.230868
BP	GO:0052572	response to host immune response	2	9	11	35	0.01663	0.230868
BP	GO:0075136	response to host	2	9	11	35	0.01663	0.230868
BP	GO:0046189	phenol-containing compound biosynthetic process	7	23	30	128	0.01664	0.230868
BP	GO:0030245	cellulose catabolic process	2	15	17	63	0.01709	0.236765
BP	GO:0018107	peptidyl-threonine phosphorylation	6	13	19	73	0.01784	0.246436
BP	GO:0018210	peptidyl-threonine modification	6	13	19	73	0.01784	0.246436
BP	GO:0061061	muscle structure development	4	16	20	78	0.01804	0.248567
BP	GO:0042273	ribosomal large subunit biogenesis	44	5	49	230	0.01808	0.248567
BP	GO:0009084	glutamine family amino acid biosynthetic process	14	9	23	93	0.01813	0.248567
BP	GO:0009700	indole phytoalexin biosynthetic process	7	3	10	31	0.01823	0.248567
BP	GO:0010120	camalexin biosynthetic process	7	3	10	31	0.01823	0.248567
BP	GO:0046217	indole phytoalexin metabolic process	7	3	10	31	0.01823	0.248567
BP	GO:0046928	regulation of neurotransmitter secretion	3	7	10	31	0.01823	0.248567
BP	GO:0051588	regulation of neurotransmitter transport	3	7	10	31	0.01823	0.248567
BP	GO:0052317	camalexin metabolic process	7	3	10	31	0.01823	0.248567
BP	GO:0010205	photoinhibition	5	7	12	40	0.01849	0.250672
BP	GO:0043155	negative regulation of photosynthesis, light reaction	5	7	12	40	0.01849	0.250672
BP	GO:1905156	negative regulation of photosynthesis	5	7	12	40	0.01849	0.250672
BP	GO:0043086	negative regulation of catalytic activity	44	34	78	391	0.01858	0.251532
BP	GO:0016024	CDP-diacylglycerol biosynthetic process	0	15	15	54	0.01867	0.252032
BP	GO:0046341	CDP-diacylglycerol metabolic process	0	15	15	54	0.01867	0.252032
BP	GO:0016122	xanthophyll metabolic process	2	14	16	59	0.01939	0.26027
BP	GO:0014706	striated muscle tissue development	1	8	9	27	0.01978	0.264756
BP	GO:0060537	muscle tissue development	1	8	9	27	0.01978	0.264756
BP	GO:0017000	antibiotic biosynthetic process	7	28	35	156	0.01991	0.26588
BP	GO:0000463	maturation of LSU-rRNA from tricistronic rRNA transcript (SSU-rRNA, 5.8S rRNA, LSU-rRNA)	14	3	17	64	0.01992	0.26588
BP	GO:0016110	tetraterpenoid catabolic process	2	3	5	11	0.02019	0.267229
BP	GO:0016118	carotenoid catabolic process	2	3	5	11	0.02019	0.267229
BP	GO:0016124	xanthophyll catabolic process	2	3	5	11	0.02019	0.267229
BP	GO:1901259	chloroplast rRNA processing	0	5	5	11	0.02019	0.267229
BP	GO:0015985	energy coupled proton transport, down electrochemical gradient	4	14	18	69	0.02029	0.267243
BP	GO:0015986	ATP synthesis coupled proton transport	4	14	18	69	0.02029	0.267243
BP	GO:0052173	response to defenses of other organism	2	9	11	36	0.02059	0.269888
BP	GO:0044272	sulfur compound biosynthetic process	27	58	85	433	0.02131	0.278556
BP	GO:0006524	alanine catabolic process	1	5	6	15	0.02203	0.2847
BP	GO:0009080	pyruvate family amino acid catabolic process	1	5	6	15	0.02203	0.2847
BP	GO:0033306	phytol metabolic process	0	6	6	15	0.02203	0.2847
BP	GO:0045214	sarcomere organization	0	6	6	15	0.02203	0.2847
BP	GO:0045445	myoblast differentiation	0	6	6	15	0.02203	0.2847
BP	GO:1903173	fatty alcohol metabolic process	0	6	6	15	0.02203	0.2847
BP	GO:0006561	proline biosynthetic process	5	2	7	19	0.02205	0.2847
BP	GO:0050829	defense response to Gram-negative bacterium	0	7	7	19	0.02205	0.2847
BP	GO:0009069	serine family amino acid metabolic process	6	24	30	131	0.02261	0.289567
BP	GO:0001947	heart looping	0	10	10	32	0.02283	0.290036
BP	GO:0003143	embryonic heart tube morphogenesis	0	10	10	32	0.02283	0.290036
BP	GO:0052031	modulation by symbiont of host defense response	1	9	10	32	0.02283	0.290036
BP	GO:0052167	modulation by symbiont of host innate immune response	1	9	10	32	0.02283	0.290036
BP	GO:0052553	modulation by symbiont of host immune response	1	9	10	32	0.02283	0.290036
BP	GO:0061371	determination of heart left/right asymmetry	0	10	10	32	0.02283	0.290036
BP	GO:0006835	dicarboxylic acid transport	2	16	18	70	0.02336	0.294132
BP	GO:0030111	regulation of Wnt signaling pathway	3	10	13	46	0.02389	0.294132
BP	GO:0060070	canonical Wnt signaling pathway	3	10	13	46	0.02389	0.294132
BP	GO:0060828	regulation of canonical Wnt signaling pathway	3	10	13	46	0.02389	0.294132
BP	GO:0048827	phyllome development	127	129	256	1437	0.0245	0.294132
BP	GO:0071472	cellular response to salt stress	3	11	14	51	0.02497	0.294132
BP	GO:0031032	actomyosin structure organization	1	8	9	28	0.02514	0.294132
BP	GO:0060538	skeletal muscle organ development	1	8	9	28	0.02514	0.294132
BP	GO:0003007	heart morphogenesis	1	10	11	37	0.0252	0.294132
BP	GO:0072488	ammonium transmembrane transport	3	8	11	37	0.0252	0.294132
BP	GO:0000750	pheromone-dependent signal transduction involved in conjugation with cellular fusion	0	2	2	2	0.02527	0.294132
BP	GO:0003230	cardiac atrium development	0	2	2	2	0.02527	0.294132
BP	GO:0003279	cardiac septum development	0	2	2	2	0.02527	0.294132
BP	GO:0003283	atrial septum development	0	2	2	2	0.02527	0.294132
BP	GO:0009233	menaquinone metabolic process	0	2	2	2	0.02527	0.294132
BP	GO:0009234	menaquinone biosynthetic process	0	2	2	2	0.02527	0.294132
BP	GO:0009769	photosynthesis, light harvesting in photosystem II	0	2	2	2	0.02527	0.294132
BP	GO:0010157	response to chlorate	0	2	2	2	0.02527	0.294132
BP	GO:0010350	cellular response to magnesium starvation	0	2	2	2	0.02527	0.294132
BP	GO:0031115	negative regulation of microtubule polymerization	0	2	2	2	0.02527	0.294132
BP	GO:0031117	positive regulation of microtubule depolymerization	0	2	2	2	0.02527	0.294132
BP	GO:0032005	signal transduction involved in positive regulation of conjugation with cellular fusion	0	2	2	2	0.02527	0.294132
BP	GO:0033481	galacturonate biosynthetic process	0	2	2	2	0.02527	0.294132
BP	GO:0042249	establishment of planar polarity of embryonic epithelium	0	2	2	2	0.02527	0.294132
BP	GO:0045494	photoreceptor cell maintenance	0	2	2	2	0.02527	0.294132
BP	GO:0048496	maintenance of animal organ identity	0	2	2	2	0.02527	0.294132
BP	GO:0060287	epithelial cilium movement involved in determination of left/right asymmetry	0	2	2	2	0.02527	0.294132
BP	GO:0060993	kidney morphogenesis	0	2	2	2	0.02527	0.294132
BP	GO:0062094	stomach development	0	2	2	2	0.02527	0.294132
BP	GO:0071325	cellular response to mannitol stimulus	0	2	2	2	0.02527	0.294132
BP	GO:0071507	pheromone response MAPK cascade	0	2	2	2	0.02527	0.294132
BP	GO:0071722	detoxification of arsenic-containing substance	0	2	2	2	0.02527	0.294132
BP	GO:0071908	determination of intestine left/right asymmetry	0	2	2	2	0.02527	0.294132
BP	GO:0071909	determination of stomach left/right asymmetry	0	2	2	2	0.02527	0.294132
BP	GO:0072709	cellular response to sorbitol	0	2	2	2	0.02527	0.294132
BP	GO:0080127	fruit septum development	0	2	2	2	0.02527	0.294132
BP	GO:0090177	establishment of planar polarity involved in neural tube closure	0	2	2	2	0.02527	0.294132
BP	GO:0090178	regulation of establishment of planar polarity involved in neural tube closure	0	2	2	2	0.02527	0.294132
BP	GO:0090179	planar cell polarity pathway involved in neural tube closure	0	2	2	2	0.02527	0.294132
BP	GO:0090344	negative regulation of cell aging	1	1	2	2	0.02527	0.294132
[truncated: 520 more rows]

## Sheet: Table S7
Table S7 GO enrichment of DEPs in ST at 4 h, 12h, 18h after salt stress
4h
GO_Category	ID	Description	GeneRatio	BgRatio	pvalue	p.adjust	qvalue	GeneName	Count	RichFactor
BP	GO:0006342	chromatin silencing	3/26	8/918	0.00103018	0.079492	0.0713638	TRINITY_DN130676_c0_g1(0.41)/TRINITY_DN13519_c0_g1(0.30)/TRINITY_DN14988_c1_g1(0.35)	3	13.2404
BP	GO:0045814	negative regulation of gene expression, epigenetic	3/26	8/918	0.00103018	0.079492	0.0713638	TRINITY_DN130676_c0_g1(0.41)/TRINITY_DN13519_c0_g1(0.30)/TRINITY_DN14988_c1_g1(0.35)	3	13.2404
BP	GO:0045892	negative regulation of transcription, DNA-templated	4/26	19/918	0.00147226	0.079492	0.0713638	TRINITY_DN103633_c0_g1(-0.69)/TRINITY_DN130676_c0_g1(0.41)/TRINITY_DN13519_c0_g1(0.30)/TRINITY_DN14988_c1_g1(0.35)	4	7.4332
BP	GO:1902679	negative regulation of RNA biosynthetic process	4/26	19/918	0.00147226	0.079492	0.0713638	TRINITY_DN103633_c0_g1(-0.69)/TRINITY_DN130676_c0_g1(0.41)/TRINITY_DN13519_c0_g1(0.30)/TRINITY_DN14988_c1_g1(0.35)	4	7.4332
BP	GO:1903507	negative regulation of nucleic acid-templated transcription	4/26	19/918	0.00147226	0.079492	0.0713638	TRINITY_DN103633_c0_g1(-0.69)/TRINITY_DN130676_c0_g1(0.41)/TRINITY_DN13519_c0_g1(0.30)/TRINITY_DN14988_c1_g1(0.35)	4	7.4332
BP	GO:0034401	chromatin organization involved in regulation of transcription	3/26	9/918	0.0015162	0.079492	0.0713638	TRINITY_DN130676_c0_g1(0.41)/TRINITY_DN13519_c0_g1(0.30)/TRINITY_DN14988_c1_g1(0.35)	3	11.7692
BP	GO:0097549	chromatin organization involved in negative regulation of transcription	3/26	9/918	0.0015162	0.079492	0.0713638	TRINITY_DN130676_c0_g1(0.41)/TRINITY_DN13519_c0_g1(0.30)/TRINITY_DN14988_c1_g1(0.35)	3	11.7692
BP	GO:0006325	chromatin organization	5/26	36/918	0.00252471	0.0961897	0.0863542	TRINITY_DN10034_c0_g1(0.34)/TRINITY_DN103633_c0_g1(-0.69)/TRINITY_DN130676_c0_g1(0.41)/TRINITY_DN13519_c0_g1(0.30)/TRINITY_DN14988_c1_g1(0.35)	5	4.90385
BP	GO:0010558	negative regulation of macromolecule biosynthetic process	4/26	22/918	0.00262097	0.0961897	0.0863542	TRINITY_DN103633_c0_g1(-0.69)/TRINITY_DN130676_c0_g1(0.41)/TRINITY_DN13519_c0_g1(0.30)/TRINITY_DN14988_c1_g1(0.35)	4	6.41958
BP	GO:2000113	negative regulation of cellular macromolecule biosynthetic process	4/26	22/918	0.00262097	0.0961897	0.0863542	TRINITY_DN103633_c0_g1(-0.69)/TRINITY_DN130676_c0_g1(0.41)/TRINITY_DN13519_c0_g1(0.30)/TRINITY_DN14988_c1_g1(0.35)	4	6.41958
BP	GO:0051253	negative regulation of RNA metabolic process	4/26	23/918	0.00311162	0.103815	0.0931997	TRINITY_DN103633_c0_g1(-0.69)/TRINITY_DN130676_c0_g1(0.41)/TRINITY_DN13519_c0_g1(0.30)/TRINITY_DN14988_c1_g1(0.35)	4	6.14047
BP	GO:0045934	negative regulation of nucleobase-containing compound metabolic process	4/26	24/918	0.00366199	0.111996	0.100544	TRINITY_DN103633_c0_g1(-0.69)/TRINITY_DN130676_c0_g1(0.41)/TRINITY_DN13519_c0_g1(0.30)/TRINITY_DN14988_c1_g1(0.35)	4	5.88462
BP	GO:0009890	negative regulation of biosynthetic process	4/26	26/918	0.00495551	0.129905	0.116622	TRINITY_DN103633_c0_g1(-0.69)/TRINITY_DN130676_c0_g1(0.41)/TRINITY_DN13519_c0_g1(0.30)/TRINITY_DN14988_c1_g1(0.35)	4	5.43195
BP	GO:0031327	negative regulation of cellular biosynthetic process	4/26	26/918	0.00495551	0.129905	0.116622	TRINITY_DN103633_c0_g1(-0.69)/TRINITY_DN130676_c0_g1(0.41)/TRINITY_DN13519_c0_g1(0.30)/TRINITY_DN14988_c1_g1(0.35)	4	5.43195
BP	GO:0040029	regulation of gene expression, epigenetic	3/26	15/918	0.00732967	0.179333	0.160996	TRINITY_DN130676_c0_g1(0.41)/TRINITY_DN13519_c0_g1(0.30)/TRINITY_DN14988_c1_g1(0.35)	3	7.06154
BP	GO:0016043	cellular component organization	12/26	231/918	0.0149864	0.25352	0.227598	TRINITY_DN10034_c0_g1(0.34)/TRINITY_DN103633_c0_g1(-0.69)/TRINITY_DN1043_c0_g1(0.31)/TRINITY_DN1049_c0_g1(0.28)/TRINITY_DN11305_c0_g1(-0.28)/TRINITY_DN12233_c0_g1(0.27)/TRINITY_DN130676_c0_g1(0.41)/TRINITY_DN13148_c0_g1(-0.28)/TRINITY_DN13454_c0_g1(-0.31)/TRINITY_DN13519_c0_g1(0.30)/TRINITY_DN14988_c1_g1(0.35)/TRINITY_DN16045_c0_g1(-0.32)	12	1.83417
BP	GO:0051172	negative regulation of nitrogen compound metabolic process	4/26	38/918	0.0193747	0.25352	0.227598	TRINITY_DN103633_c0_g1(-0.69)/TRINITY_DN130676_c0_g1(0.41)/TRINITY_DN13519_c0_g1(0.30)/TRINITY_DN14988_c1_g1(0.35)	4	3.7166
BP	GO:0031324	negative regulation of cellular metabolic process	4/26	41/918	0.0250756	0.25352	0.227598	TRINITY_DN103633_c0_g1(-0.69)/TRINITY_DN130676_c0_g1(0.41)/TRINITY_DN13519_c0_g1(0.30)/TRINITY_DN14988_c1_g1(0.35)	4	3.44465
BP	GO:0016458	gene silencing	3/26	24/918	0.0275092	0.25352	0.227598	TRINITY_DN130676_c0_g1(0.41)/TRINITY_DN13519_c0_g1(0.30)/TRINITY_DN14988_c1_g1(0.35)	3	4.41346
BP	GO:0051276	chromosome organization	5/26	63/918	0.0277235	0.25352	0.227598	TRINITY_DN10034_c0_g1(0.34)/TRINITY_DN103633_c0_g1(-0.69)/TRINITY_DN130676_c0_g1(0.41)/TRINITY_DN13519_c0_g1(0.30)/TRINITY_DN14988_c1_g1(0.35)	5	2.8022
BP	GO:0001890	placenta development	1/26	1/918	0.0283224	0.25352	0.227598	TRINITY_DN103633_c0_g1(-0.69)	1	35.3077
BP	GO:0001892	embryonic placenta development	1/26	1/918	0.0283224	0.25352	0.227598	TRINITY_DN103633_c0_g1(-0.69)	1	35.3077
BP	GO:0006562	proline catabolic process	1/26	1/918	0.0283224	0.25352	0.227598	TRINITY_DN1117_c0_g1(-0.34)	1	35.3077
BP	GO:0006624	vacuolar protein processing	1/26	1/918	0.0283224	0.25352	0.227598	TRINITY_DN1049_c0_g1(0.28)	1	35.3077
BP	GO:0006768	biotin metabolic process	1/26	1/918	0.0283224	0.25352	0.227598	TRINITY_DN1582_c0_g1(0.36)	1	35.3077
BP	GO:0007492	endoderm development	1/26	1/918	0.0283224	0.25352	0.227598	TRINITY_DN103633_c0_g1(-0.69)	1	35.3077
BP	GO:0009102	biotin biosynthetic process	1/26	1/918	0.0283224	0.25352	0.227598	TRINITY_DN1582_c0_g1(0.36)	1	35.3077
BP	GO:0009556	microsporogenesis	1/26	1/918	0.0283224	0.25352	0.227598	TRINITY_DN12233_c0_g1(0.27)	1	35.3077
BP	GO:0010133	proline catabolic process to glutamate	1/26	1/918	0.0283224	0.25352	0.227598	TRINITY_DN1117_c0_g1(-0.34)	1	35.3077
BP	GO:0010584	pollen exine formation	1/26	1/918	0.0283224	0.25352	0.227598	TRINITY_DN12233_c0_g1(0.27)	1	35.3077
BP	GO:0034293	sexual sporulation	1/26	1/918	0.0283224	0.25352	0.227598	TRINITY_DN12233_c0_g1(0.27)	1	35.3077
BP	GO:0043934	sporulation	1/26	1/918	0.0283224	0.25352	0.227598	TRINITY_DN12233_c0_g1(0.27)	1	35.3077
BP	GO:0048236	plant-type sporogenesis	1/26	1/918	0.0283224	0.25352	0.227598	TRINITY_DN12233_c0_g1(0.27)	1	35.3077
BP	GO:0048568	embryonic organ development	1/26	1/918	0.0283224	0.25352	0.227598	TRINITY_DN103633_c0_g1(-0.69)	1	35.3077
BP	GO:0048700	acquisition of desiccation tolerance in seed	1/26	1/918	0.0283224	0.25352	0.227598	TRINITY_DN10290_c0_g1(1.23)	1	35.3077
BP	GO:0051013	microtubule severing	1/26	1/918	0.0283224	0.25352	0.227598	TRINITY_DN11305_c0_g1(-0.28)	1	35.3077
BP	GO:0090376	seed trichome differentiation	1/26	1/918	0.0283224	0.25352	0.227598	TRINITY_DN13148_c0_g1(-0.28)	1	35.3077
BP	GO:0090378	seed trichome elongation	1/26	1/918	0.0283224	0.25352	0.227598	TRINITY_DN13148_c0_g1(-0.28)	1	35.3077
BP	GO:0090480	purine nucleotide-sugar transmembrane transport	1/26	1/918	0.0283224	0.25352	0.227598	TRINITY_DN1180_c0_g1(-0.30)	1	35.3077
BP	GO:0097439	acquisition of desiccation tolerance	1/26	1/918	0.0283224	0.25352	0.227598	TRINITY_DN10290_c0_g1(1.23)	1	35.3077
BP	GO:1990019	protein storage vacuole organization	1/26	1/918	0.0283224	0.25352	0.227598	TRINITY_DN1049_c0_g1(0.28)	1	35.3077
BP	GO:0006355	regulation of transcription, DNA-templated	5/26	64/918	0.0294876	0.257665	0.231319	TRINITY_DN103633_c0_g1(-0.69)/TRINITY_DN130676_c0_g1(0.41)/TRINITY_DN13519_c0_g1(0.30)/TRINITY_DN14988_c1_g1(0.35)/TRINITY_DN16119_c0_g1(-0.42)	5	2.75841
BP	GO:1903506	regulation of nucleic acid-templated transcription	5/26	65/918	0.031323	0.261262	0.234548	TRINITY_DN103633_c0_g1(-0.69)/TRINITY_DN130676_c0_g1(0.41)/TRINITY_DN13519_c0_g1(0.30)/TRINITY_DN14988_c1_g1(0.35)/TRINITY_DN16119_c0_g1(-0.42)	5	2.71598
BP	GO:2001141	regulation of RNA biosynthetic process	5/26	65/918	0.031323	0.261262	0.234548	TRINITY_DN103633_c0_g1(-0.69)/TRINITY_DN130676_c0_g1(0.41)/TRINITY_DN13519_c0_g1(0.30)/TRINITY_DN14988_c1_g1(0.35)/TRINITY_DN16119_c0_g1(-0.42)	5	2.71598
BP	GO:0071555	cell wall organization	3/26	26/918	0.0340324	0.277553	0.249173	TRINITY_DN1043_c0_g1(0.31)/TRINITY_DN12233_c0_g1(0.27)/TRINITY_DN16045_c0_g1(-0.32)	3	4.07396
BP	GO:0006351	transcription, DNA-templated	5/26	68/918	0.0372657	0.297316	0.266915	TRINITY_DN103633_c0_g1(-0.69)/TRINITY_DN130676_c0_g1(0.41)/TRINITY_DN13519_c0_g1(0.30)/TRINITY_DN14988_c1_g1(0.35)/TRINITY_DN16119_c0_g1(-0.42)	5	2.59615
BP	GO:0097659	nucleic acid-templated transcription	5/26	69/918	0.0393946	0.301548	0.270715	TRINITY_DN103633_c0_g1(-0.69)/TRINITY_DN130676_c0_g1(0.41)/TRINITY_DN13519_c0_g1(0.30)/TRINITY_DN14988_c1_g1(0.35)/TRINITY_DN16119_c0_g1(-0.42)	5	2.55853
BP	GO:0071840	cellular component organization or biogenesis	12/26	264/918	0.0424231	0.301548	0.270715	TRINITY_DN10034_c0_g1(0.34)/TRINITY_DN103633_c0_g1(-0.69)/TRINITY_DN1043_c0_g1(0.31)/TRINITY_DN1049_c0_g1(0.28)/TRINITY_DN11305_c0_g1(-0.28)/TRINITY_DN12233_c0_g1(0.27)/TRINITY_DN130676_c0_g1(0.41)/TRINITY_DN13148_c0_g1(-0.28)/TRINITY_DN13454_c0_g1(-0.31)/TRINITY_DN13519_c0_g1(0.30)/TRINITY_DN14988_c1_g1(0.35)/TRINITY_DN16045_c0_g1(-0.32)	12	1.6049
BP	GO:0006996	organelle organization	8/26	148/918	0.0444172	0.301548	0.270715	TRINITY_DN10034_c0_g1(0.34)/TRINITY_DN103633_c0_g1(-0.69)/TRINITY_DN1049_c0_g1(0.28)/TRINITY_DN11305_c0_g1(-0.28)/TRINITY_DN130676_c0_g1(0.41)/TRINITY_DN13454_c0_g1(-0.31)/TRINITY_DN13519_c0_g1(0.30)/TRINITY_DN14988_c1_g1(0.35)	8	1.90852
BP	GO:0010629	negative regulation of gene expression	4/26	49/918	0.0449151	0.301548	0.270715	TRINITY_DN103633_c0_g1(-0.69)/TRINITY_DN130676_c0_g1(0.41)/TRINITY_DN13519_c0_g1(0.30)/TRINITY_DN14988_c1_g1(0.35)	4	2.88226
BP	GO:0045229	external encapsulating structure organization	3/26	29/918	0.0452071	0.301548	0.270715	TRINITY_DN1043_c0_g1(0.31)/TRINITY_DN12233_c0_g1(0.27)/TRINITY_DN16045_c0_g1(-0.32)	3	3.65252
BP	GO:0032774	RNA biosynthetic process	5/26	72/918	0.0462343	0.301548	0.270715	TRINITY_DN103633_c0_g1(-0.69)/TRINITY_DN130676_c0_g1(0.41)/TRINITY_DN13519_c0_g1(0.30)/TRINITY_DN14988_c1_g1(0.35)/TRINITY_DN16119_c0_g1(-0.42)	5	2.45192
BP	GO:0071554	cell wall organization or biogenesis	3/26	30/918	0.0492964	0.301548	0.270715	TRINITY_DN1043_c0_g1(0.31)/TRINITY_DN12233_c0_g1(0.27)/TRINITY_DN16045_c0_g1(-0.32)	3	3.53077
BP	GO:0007017	microtubule-based process	2/26	13/918	0.0496857	0.301548	0.270715	TRINITY_DN11305_c0_g1(-0.28)/TRINITY_DN13454_c0_g1(-0.31)	2	5.43195
CC	GO:0000786	nucleosome	4/25	10/911	8.32872e-05	0.00674383	0.00594945	TRINITY_DN10034_c0_g1(0.34)/TRINITY_DN130676_c0_g1(0.41)/TRINITY_DN13519_c0_g1(0.30)/TRINITY_DN14988_c1_g1(0.35)	4	14.576
CC	GO:0044815	DNA packaging complex	4/25	11/911	0.000128454	0.00674383	0.00594945	TRINITY_DN10034_c0_g1(0.34)/TRINITY_DN130676_c0_g1(0.41)/TRINITY_DN13519_c0_g1(0.30)/TRINITY_DN14988_c1_g1(0.35)	4	13.2509
CC	GO:0000785	chromatin	5/25	22/911	0.000197108	0.00689878	0.00608614	TRINITY_DN10034_c0_g1(0.34)/TRINITY_DN103633_c0_g1(-0.69)/TRINITY_DN130676_c0_g1(0.41)/TRINITY_DN13519_c0_g1(0.30)/TRINITY_DN14988_c1_g1(0.35)	5	8.28182
CC	GO:0032993	protein-DNA complex	4/25	14/911	0.000368372	0.00966977	0.00853073	TRINITY_DN10034_c0_g1(0.34)/TRINITY_DN130676_c0_g1(0.41)/TRINITY_DN13519_c0_g1(0.30)/TRINITY_DN14988_c1_g1(0.35)	4	10.4114
CC	GO:0000228	nuclear chromosome	4/25	21/911	0.001932	0.040572	0.0357929	TRINITY_DN103633_c0_g1(-0.69)/TRINITY_DN130676_c0_g1(0.41)/TRINITY_DN13519_c0_g1(0.30)/TRINITY_DN14988_c1_g1(0.35)	4	6.94095
CC	GO:0005694	chromosome	5/25	41/911	0.00392841	0.0687471	0.0606491	TRINITY_DN10034_c0_g1(0.34)/TRINITY_DN103633_c0_g1(-0.69)/TRINITY_DN130676_c0_g1(0.41)/TRINITY_DN13519_c0_g1(0.30)/TRINITY_DN14988_c1_g1(0.35)	5	4.4439
CC	GO:0005874	microtubule	3/25	16/911	0.00808444	0.121267	0.106982	TRINITY_DN10673_c0_g1(-0.57)/TRINITY_DN11305_c0_g1(-0.28)/TRINITY_DN13454_c0_g1(-0.31)	3	6.8325
CC	GO:0099513	polymeric cytoskeletal fiber	3/25	18/911	0.0113583	0.139066	0.122685	TRINITY_DN10673_c0_g1(-0.57)/TRINITY_DN11305_c0_g1(-0.28)/TRINITY_DN13454_c0_g1(-0.31)	3	6.07333
CC	GO:0099081	supramolecular polymer	3/25	19/911	0.0132444	0.139066	0.122685	TRINITY_DN10673_c0_g1(-0.57)/TRINITY_DN11305_c0_g1(-0.28)/TRINITY_DN13454_c0_g1(-0.31)	3	5.75368
CC	GO:0099512	supramolecular fiber	3/25	19/911	0.0132444	0.139066	0.122685	TRINITY_DN10673_c0_g1(-0.57)/TRINITY_DN11305_c0_g1(-0.28)/TRINITY_DN13454_c0_g1(-0.31)	3	5.75368
CC	GO:0016589	NURF complex	1/25	1/911	0.0274424	0.192097	0.169469	TRINITY_DN103633_c0_g1(-0.69)	1	36.44
CC	GO:0031010	ISWI-type complex	1/25	1/911	0.0274424	0.192097	0.169469	TRINITY_DN103633_c0_g1(-0.69)	1	36.44
CC	GO:0033096	amyloplast envelope	1/25	1/911	0.0274424	0.192097	0.169469	TRINITY_DN1180_c0_g1(-0.30)	1	36.44
CC	GO:0033097	amyloplast membrane	1/25	1/911	0.0274424	0.192097	0.169469	TRINITY_DN1180_c0_g1(-0.30)	1	36.44
CC	GO:0033098	amyloplast inner membrane	1/25	1/911	0.0274424	0.192097	0.169469	TRINITY_DN1180_c0_g1(-0.30)	1	36.44
CC	GO:0015630	microtubule cytoskeleton	3/25	28/911	0.0380206	0.24951	0.220119	TRINITY_DN10673_c0_g1(-0.57)/TRINITY_DN11305_c0_g1(-0.28)/TRINITY_DN13454_c0_g1(-0.31)	3	3.90429
CC	GO:0099080	supramolecular complex	3/25	30/911	0.0454428	0.280676	0.247614	TRINITY_DN10673_c0_g1(-0.57)/TRINITY_DN11305_c0_g1(-0.28)/TRINITY_DN13454_c0_g1(-0.31)	3	3.644
MF	GO:0030246	carbohydrate binding	5/27	25/853	0.000743752	0.0855315	0.0814213	TRINITY_DN1003_c2_g1(0.39)/TRINITY_DN11461_c0_g1(0.28)/TRINITY_DN14146_c0_g1(-0.30)/TRINITY_DN23473_c1_g1(0.46)/TRINITY_DN31229_c1_g1(0.29)	5	6.31852
MF	GO:0046982	protein heterodimerization activity	3/27	11/853	0.00394655	0.226927	0.216022	TRINITY_DN130676_c0_g1(0.41)/TRINITY_DN13519_c0_g1(0.30)/TRINITY_DN14988_c1_g1(0.35)	3	8.61616
MF	GO:0003677	DNA binding	6/27	59/853	0.00799836	0.306604	0.29187	TRINITY_DN10034_c0_g1(0.34)/TRINITY_DN10290_c0_g1(1.23)/TRINITY_DN103633_c0_g1(-0.69)/TRINITY_DN130676_c0_g1(0.41)/TRINITY_DN13519_c0_g1(0.30)/TRINITY_DN14988_c1_g1(0.35)	6	3.21281
MF	GO:0008134	transcription factor binding	2/27	9/853	0.0302986	0.330918	0.315015	TRINITY_DN103633_c0_g1(-0.69)/TRINITY_DN12803_c0_g1(-0.29)	2	7.02058
MF	GO:0045735	nutrient reservoir activity	2/27	9/853	0.0302986	0.330918	0.315015	TRINITY_DN1049_c0_g1(0.28)/TRINITY_DN12803_c0_g1(-0.29)	2	7.02058
MF	GO:0004457	lactate dehydrogenase activity	1/27	1/853	0.031653	0.330918	0.315015	TRINITY_DN1556_c2_g1(0.39)	1	31.5926
MF	GO:0004459	L-lactate dehydrogenase activity	1/27	1/853	0.031653	0.330918	0.315015	TRINITY_DN1556_c2_g1(0.39)	1	31.5926
MF	GO:0004657	proline dehydrogenase activity	1/27	1/853	0.031653	0.330918	0.315015	TRINITY_DN1117_c0_g1(-0.34)	1	31.5926
MF	GO:0008568	microtubule-severing ATPase activity	1/27	1/853	0.031653	0.330918	0.315015	TRINITY_DN11305_c0_g1(-0.28)	1	31.5926
MF	GO:0036190	indole-2-monooxygenase activity	1/27	1/853	0.031653	0.330918	0.315015	TRINITY_DN12030_c0_g1(-0.34)	1	31.5926
MF	GO:0047938	glucose-6-phosphate 1-epimerase activity	1/27	1/853	0.031653	0.330918	0.315015	TRINITY_DN11461_c0_g1(0.28)	1	31.5926
12 h
GO_Category	ID	Description	GeneRatio	BgRatio	pvalue	p.adjust	qvalue	GeneName	Count	RichFactor
BP	GO:0009658	chloroplast organization	5/37	12/918	5.22015e-05	0.0316277	0.023693	TRINITY_DN10050_c0_g1(-0.37)/TRINITY_DN10057_c0_g1(-0.34)/TRINITY_DN10343_c0_g1(-0.29)/TRINITY_DN1055_c0_g1(-0.33)/TRINITY_DN13647_c0_g1(-0.40)	5	10.3378
BP	GO:0006979	response to oxidative stress	8/37	40/918	9.67273e-05	0.0316277	0.023693	TRINITY_DN102333_c0_g1(0.55)/TRINITY_DN1117_c0_g1(-0.92)/TRINITY_DN11727_c0_g1(-0.58)/TRINITY_DN12803_c1_g2(-0.79)/TRINITY_DN1304_c0_g1(-0.50)/TRINITY_DN1304_c0_g2(-0.28)/TRINITY_DN13730_c0_g1(-0.85)/TRINITY_DN13730_c0_g2(-0.31)	8	4.96216
BP	GO:0009657	plastid organization	5/37	14/918	0.000124355	0.0316277	0.023693	TRINITY_DN10050_c0_g1(-0.37)/TRINITY_DN10057_c0_g1(-0.34)/TRINITY_DN10343_c0_g1(-0.29)/TRINITY_DN1055_c0_g1(-0.33)/TRINITY_DN13647_c0_g1(-0.40)	5	8.861
BP	GO:0042737	drug catabolic process	5/37	15/918	0.000181083	0.0345415	0.0258758	TRINITY_DN10949_c0_g1(-0.50)/TRINITY_DN1304_c0_g1(-0.50)/TRINITY_DN1304_c0_g2(-0.28)/TRINITY_DN13730_c0_g1(-0.85)/TRINITY_DN13730_c0_g2(-0.31)	5	8.27027
BP	GO:0017001	antibiotic catabolic process	4/37	11/918	0.000603991	0.0603652	0.0452208	TRINITY_DN1304_c0_g1(-0.50)/TRINITY_DN1304_c0_g2(-0.28)/TRINITY_DN13730_c0_g1(-0.85)/TRINITY_DN13730_c0_g2(-0.31)	4	9.02211
BP	GO:0046688	response to copper ion	3/37	6/918	0.00111099	0.0603652	0.0452208	TRINITY_DN11727_c0_g1(-0.58)/TRINITY_DN12803_c1_g2(-0.79)/TRINITY_DN13386_c0_g1(-0.61)	3	12.4054
BP	GO:0006559	L-phenylalanine catabolic process	2/37	2/918	0.00158231	0.0603652	0.0452208	TRINITY_DN13730_c0_g1(-0.85)/TRINITY_DN13730_c0_g2(-0.31)	2	24.8108
BP	GO:0009696	salicylic acid metabolic process	2/37	2/918	0.00158231	0.0603652	0.0452208	TRINITY_DN13730_c0_g1(-0.85)/TRINITY_DN13730_c0_g2(-0.31)	2	24.8108
BP	GO:0009800	cinnamic acid biosynthetic process	2/37	2/918	0.00158231	0.0603652	0.0452208	TRINITY_DN13730_c0_g1(-0.85)/TRINITY_DN13730_c0_g2(-0.31)	2	24.8108
BP	GO:0009803	cinnamic acid metabolic process	2/37	2/918	0.00158231	0.0603652	0.0452208	TRINITY_DN13730_c0_g1(-0.85)/TRINITY_DN13730_c0_g2(-0.31)	2	24.8108
BP	GO:0009819	drought recovery	2/37	2/918	0.00158231	0.0603652	0.0452208	TRINITY_DN13730_c0_g1(-0.85)/TRINITY_DN13730_c0_g2(-0.31)	2	24.8108
BP	GO:0016598	protein arginylation	2/37	2/918	0.00158231	0.0603652	0.0452208	TRINITY_DN13730_c0_g1(-0.85)/TRINITY_DN13730_c0_g2(-0.31)	2	24.8108
BP	GO:0031122	cytoplasmic microtubule organization	2/37	2/918	0.00158231	0.0603652	0.0452208	TRINITY_DN12958_c0_g1(-0.34)/TRINITY_DN13386_c0_g1(-0.61)	2	24.8108
BP	GO:0042447	hormone catabolic process	2/37	2/918	0.00158231	0.0603652	0.0452208	TRINITY_DN13730_c0_g1(-0.85)/TRINITY_DN13730_c0_g2(-0.31)	2	24.8108
BP	GO:0043622	cortical microtubule organization	2/37	2/918	0.00158231	0.0603652	0.0452208	TRINITY_DN12958_c0_g1(-0.34)/TRINITY_DN13386_c0_g1(-0.61)	2	24.8108
BP	GO:0043928	exonucleolytic catabolism of deadenylated mRNA	2/37	2/918	0.00158231	0.0603652	0.0452208	TRINITY_DN10631_c0_g1(-0.47)/TRINITY_DN11563_c0_g1(0.28)	2	24.8108
BP	GO:0046244	salicylic acid catabolic process	2/37	2/918	0.00158231	0.0603652	0.0452208	TRINITY_DN13730_c0_g1(-0.85)/TRINITY_DN13730_c0_g2(-0.31)	2	24.8108
BP	GO:0046271	phenylpropanoid catabolic process	2/37	2/918	0.00158231	0.0603652	0.0452208	TRINITY_DN13730_c0_g1(-0.85)/TRINITY_DN13730_c0_g2(-0.31)	2	24.8108
BP	GO:0046274	lignin catabolic process	2/37	2/918	0.00158231	0.0603652	0.0452208	TRINITY_DN13730_c0_g1(-0.85)/TRINITY_DN13730_c0_g2(-0.31)	2	24.8108
BP	GO:1902222	erythrose 4-phosphate/phosphoenolpyruvate family amino acid catabolic process	2/37	2/918	0.00158231	0.0603652	0.0452208	TRINITY_DN13730_c0_g1(-0.85)/TRINITY_DN13730_c0_g2(-0.31)	2	24.8108
BP	GO:1901606	alpha-amino acid catabolic process	4/37	14/918	0.00167834	0.0609797	0.0456812	TRINITY_DN10949_c0_g1(-0.50)/TRINITY_DN1117_c0_g1(-0.92)/TRINITY_DN13730_c0_g1(-0.85)/TRINITY_DN13730_c0_g2(-0.31)	4	7.0888
BP	GO:0009063	cellular amino acid catabolic process	4/37	15/918	0.0022228	0.0770907	0.0577502	TRINITY_DN10949_c0_g1(-0.50)/TRINITY_DN1117_c0_g1(-0.92)/TRINITY_DN13730_c0_g1(-0.85)/TRINITY_DN13730_c0_g2(-0.31)	4	6.61622
BP	GO:0000226	microtubule cytoskeleton organization	3/37	8/918	0.00294042	0.095396	0.0714631	TRINITY_DN12958_c0_g1(-0.34)/TRINITY_DN13386_c0_g1(-0.61)/TRINITY_DN15341_c0_g1(-0.30)	3	9.30405
BP	GO:0001101	response to acid chemical	8/37	67/918	0.00370047	0.095396	0.0714631	TRINITY_DN102333_c0_g1(0.55)/TRINITY_DN10290_c0_g1(0.27)/TRINITY_DN1117_c0_g1(-0.92)/TRINITY_DN11727_c0_g1(-0.58)/TRINITY_DN12803_c1_g2(-0.79)/TRINITY_DN13386_c0_g1(-0.61)/TRINITY_DN13730_c0_g1(-0.85)/TRINITY_DN13730_c0_g2(-0.31)	8	2.96248
BP	GO:0097435	supramolecular fiber organization	3/37	9/918	0.00428838	0.095396	0.0714631	TRINITY_DN10241_c0_g1(0.28)/TRINITY_DN12958_c0_g1(-0.34)/TRINITY_DN13386_c0_g1(-0.61)	3	8.27027
BP	GO:0033993	response to lipid	6/37	41/918	0.00451943	0.095396	0.0714631	TRINITY_DN102333_c0_g1(0.55)/TRINITY_DN10290_c0_g1(0.27)/TRINITY_DN11727_c0_g1(-0.58)/TRINITY_DN12803_c1_g2(-0.79)/TRINITY_DN13730_c0_g1(-0.85)/TRINITY_DN13730_c0_g2(-0.31)	6	3.63085
BP	GO:0000288	nuclear-transcribed mRNA catabolic process, deadenylation-dependent decay	2/37	3/918	0.00462602	0.095396	0.0714631	TRINITY_DN10631_c0_g1(-0.47)/TRINITY_DN11563_c0_g1(0.28)	2	16.5405
BP	GO:0000291	nuclear-transcribed mRNA catabolic process, exonucleolytic	2/37	3/918	0.00462602	0.095396	0.0714631	TRINITY_DN10631_c0_g1(-0.47)/TRINITY_DN11563_c0_g1(0.28)	2	16.5405
BP	GO:0009074	aromatic amino acid family catabolic process	2/37	3/918	0.00462602	0.095396	0.0714631	TRINITY_DN13730_c0_g1(-0.85)/TRINITY_DN13730_c0_g2(-0.31)	2	16.5405
BP	GO:0010555	response to mannitol	2/37	3/918	0.00462602	0.095396	0.0714631	TRINITY_DN102333_c0_g1(0.55)/TRINITY_DN13386_c0_g1(-0.61)	2	16.5405
BP	GO:0019336	phenol-containing compound catabolic process	2/37	3/918	0.00462602	0.095396	0.0714631	TRINITY_DN13730_c0_g1(-0.85)/TRINITY_DN13730_c0_g2(-0.31)	2	16.5405
BP	GO:0030865	cortical cytoskeleton organization	2/37	3/918	0.00462602	0.095396	0.0714631	TRINITY_DN12958_c0_g1(-0.34)/TRINITY_DN13386_c0_g1(-0.61)	2	16.5405
BP	GO:0042537	benzene-containing compound metabolic process	2/37	3/918	0.00462602	0.095396	0.0714631	TRINITY_DN13730_c0_g1(-0.85)/TRINITY_DN13730_c0_g2(-0.31)	2	16.5405
BP	GO:0046898	response to cycloheximide	2/37	3/918	0.00462602	0.095396	0.0714631	TRINITY_DN13730_c0_g1(-0.85)/TRINITY_DN13730_c0_g2(-0.31)	2	16.5405
BP	GO:0060992	response to fungicide	2/37	3/918	0.00462602	0.095396	0.0714631	TRINITY_DN13730_c0_g1(-0.85)/TRINITY_DN13730_c0_g2(-0.31)	2	16.5405
BP	GO:0090503	RNA phosphodiester bond hydrolysis, exonucleolytic	2/37	3/918	0.00462602	0.095396	0.0714631	TRINITY_DN10057_c0_g1(-0.34)/TRINITY_DN10631_c0_g1(-0.47)	2	16.5405
BP	GO:1901654	response to ketone	2/37	3/918	0.00462602	0.095396	0.0714631	TRINITY_DN13730_c0_g1(-0.85)/TRINITY_DN13730_c0_g2(-0.31)	2	16.5405
BP	GO:0009725	response to hormone	9/37	87/918	0.00547752	0.104529	0.0783051	TRINITY_DN10057_c0_g1(-0.34)/TRINITY_DN102333_c0_g1(0.55)/TRINITY_DN10290_c0_g1(0.27)/TRINITY_DN11727_c0_g1(-0.58)/TRINITY_DN12803_c1_g2(-0.79)/TRINITY_DN13386_c0_g1(-0.61)/TRINITY_DN13730_c0_g1(-0.85)/TRINITY_DN13730_c0_g2(-0.31)/TRINITY_DN142434_c1_g1(-0.65)	9	2.56664
BP	GO:0016054	organic acid catabolic process	4/37	19/918	0.00561691	0.104529	0.0783051	TRINITY_DN10949_c0_g1(-0.50)/TRINITY_DN1117_c0_g1(-0.92)/TRINITY_DN13730_c0_g1(-0.85)/TRINITY_DN13730_c0_g2(-0.31)	4	5.22333
BP	GO:0046395	carboxylic acid catabolic process	4/37	19/918	0.00561691	0.104529	0.0783051	TRINITY_DN10949_c0_g1(-0.50)/TRINITY_DN1117_c0_g1(-0.92)/TRINITY_DN13730_c0_g1(-0.85)/TRINITY_DN13730_c0_g2(-0.31)	4	5.22333
BP	GO:0051301	cell division	4/37	19/918	0.00561691	0.104529	0.0783051	TRINITY_DN10694_c3_g2(-0.35)/TRINITY_DN12958_c0_g1(-0.34)/TRINITY_DN15341_c0_g1(-0.30)/TRINITY_DN16045_c0_g1(-0.37)	4	5.22333
BP	GO:0009414	response to water deprivation	5/37	32/918	0.00733635	0.128942	0.0965932	TRINITY_DN102333_c0_g1(0.55)/TRINITY_DN1117_c0_g1(-0.92)/TRINITY_DN13386_c0_g1(-0.61)/TRINITY_DN13730_c0_g1(-0.85)/TRINITY_DN13730_c0_g2(-0.31)	5	3.87669
BP	GO:0009415	response to water	5/37	32/918	0.00733635	0.128942	0.0965932	TRINITY_DN102333_c0_g1(0.55)/TRINITY_DN1117_c0_g1(-0.92)/TRINITY_DN13386_c0_g1(-0.61)/TRINITY_DN13730_c0_g1(-0.85)/TRINITY_DN13730_c0_g2(-0.31)	5	3.87669
BP	GO:0009719	response to endogenous stimulus	9/37	91/918	0.00743572	0.128942	0.0965932	TRINITY_DN10057_c0_g1(-0.34)/TRINITY_DN102333_c0_g1(0.55)/TRINITY_DN10290_c0_g1(0.27)/TRINITY_DN11727_c0_g1(-0.58)/TRINITY_DN12803_c1_g2(-0.79)/TRINITY_DN13386_c0_g1(-0.61)/TRINITY_DN13730_c0_g1(-0.85)/TRINITY_DN13730_c0_g2(-0.31)/TRINITY_DN142434_c1_g1(-0.65)	9	2.45382
BP	GO:0002213	defense response to insect	2/37	4/918	0.00901694	0.132306	0.0991133	TRINITY_DN11727_c0_g1(-0.58)/TRINITY_DN12803_c1_g2(-0.79)	2	12.4054
BP	GO:0006558	L-phenylalanine metabolic process	2/37	4/918	0.00901694	0.132306	0.0991133	TRINITY_DN13730_c0_g1(-0.85)/TRINITY_DN13730_c0_g2(-0.31)	2	12.4054
BP	GO:0007051	spindle organization	2/37	4/918	0.00901694	0.132306	0.0991133	TRINITY_DN12958_c0_g1(-0.34)/TRINITY_DN15341_c0_g1(-0.30)	2	12.4054
BP	GO:0009625	response to insect	2/37	4/918	0.00901694	0.132306	0.0991133	TRINITY_DN11727_c0_g1(-0.58)/TRINITY_DN12803_c1_g2(-0.79)	2	12.4054
BP	GO:0009739	response to gibberellin	2/37	4/918	0.00901694	0.132306	0.0991133	TRINITY_DN13730_c0_g1(-0.85)/TRINITY_DN13730_c0_g2(-0.31)	2	12.4054
BP	GO:0018958	phenol-containing compound metabolic process	2/37	4/918	0.00901694	0.132306	0.0991133	TRINITY_DN13730_c0_g1(-0.85)/TRINITY_DN13730_c0_g2(-0.31)	2	12.4054
BP	GO:0051592	response to calcium ion	2/37	4/918	0.00901694	0.132306	0.0991133	TRINITY_DN10241_c0_g1(0.28)/TRINITY_DN13386_c0_g1(-0.61)	2	12.4054
BP	GO:1902221	erythrose 4-phosphate/phosphoenolpyruvate family amino acid metabolic process	2/37	4/918	0.00901694	0.132306	0.0991133	TRINITY_DN13730_c0_g1(-0.85)/TRINITY_DN13730_c0_g2(-0.31)	2	12.4054
BP	GO:0007010	cytoskeleton organization	4/37	22/918	0.0097142	0.139848	0.104763	TRINITY_DN10241_c0_g1(0.28)/TRINITY_DN12958_c0_g1(-0.34)/TRINITY_DN13386_c0_g1(-0.61)/TRINITY_DN15341_c0_g1(-0.30)	4	4.51106
BP	GO:0009611	response to wounding	3/37	12/918	0.0103252	0.145891	0.10929	TRINITY_DN102333_c0_g1(0.55)/TRINITY_DN11727_c0_g1(-0.58)/TRINITY_DN12803_c1_g2(-0.79)	3	6.2027
BP	GO:0016999	antibiotic metabolic process	4/37	23/918	0.0114223	0.14785	0.110757	TRINITY_DN1304_c0_g1(-0.50)/TRINITY_DN1304_c0_g2(-0.28)/TRINITY_DN13730_c0_g1(-0.85)/TRINITY_DN13730_c0_g2(-0.31)	4	4.31492
BP	GO:0007017	microtubule-based process	3/37	13/918	0.0130525	0.14785	0.110757	TRINITY_DN12958_c0_g1(-0.34)/TRINITY_DN13386_c0_g1(-0.61)/TRINITY_DN15341_c0_g1(-0.30)	3	5.72557
BP	GO:0050896	response to stimulus	21/37	349/918	0.0141333	0.14785	0.110757	TRINITY_DN10057_c0_g1(-0.34)/TRINITY_DN102333_c0_g1(0.55)/TRINITY_DN10241_c0_g1(0.28)/TRINITY_DN10290_c0_g1(0.27)/TRINITY_DN10372_c0_g1(0.38)/TRINITY_DN10694_c3_g2(-0.35)/TRINITY_DN111156_c0_g1(0.56)/TRINITY_DN1117_c0_g1(-0.92)/TRINITY_DN11479_c0_g1(-0.45)/TRINITY_DN11563_c0_g1(0.28)/TRINITY_DN11727_c0_g1(-0.58)/TRINITY_DN12803_c1_g2(-0.79)/TRINITY_DN1304_c0_g1(-0.50)/TRINITY_DN1304_c0_g2(-0.28)/…	21	1.49291
BP	GO:0000281	mitotic cytokinesis	2/37	5/918	0.0146473	0.14785	0.110757	TRINITY_DN12958_c0_g1(-0.34)/TRINITY_DN16045_c0_g1(-0.37)	2	9.92432
BP	GO:0000910	cytokinesis	2/37	5/918	0.0146473	0.14785	0.110757	TRINITY_DN12958_c0_g1(-0.34)/TRINITY_DN16045_c0_g1(-0.37)	2	9.92432
BP	GO:0010224	response to UV-B	2/37	5/918	0.0146473	0.14785	0.110757	TRINITY_DN13730_c0_g1(-0.85)/TRINITY_DN13730_c0_g2(-0.31)	2	9.92432
BP	GO:0042026	protein refolding	2/37	5/918	0.0146473	0.14785	0.110757	TRINITY_DN10343_c0_g1(-0.29)/TRINITY_DN1055_c0_g1(-0.33)	2	9.92432
BP	GO:0061640	cytoskeleton-dependent cytokinesis	2/37	5/918	0.0146473	0.14785	0.110757	TRINITY_DN12958_c0_g1(-0.34)/TRINITY_DN16045_c0_g1(-0.37)	2	9.92432
BP	GO:0009416	response to light stimulus	5/37	38/918	0.0153106	0.14785	0.110757	TRINITY_DN10057_c0_g1(-0.34)/TRINITY_DN10372_c0_g1(0.38)/TRINITY_DN13730_c0_g1(-0.85)/TRINITY_DN13730_c0_g2(-0.31)/TRINITY_DN1382_c0_g1(-0.34)	5	3.26458
BP	GO:0009636	response to toxic substance	4/37	25/918	0.0153966	0.14785	0.110757	TRINITY_DN1304_c0_g1(-0.50)/TRINITY_DN1304_c0_g2(-0.28)/TRINITY_DN13730_c0_g1(-0.85)/TRINITY_DN13730_c0_g2(-0.31)	4	3.96973
BP	GO:0010035	response to inorganic substance	8/37	85/918	0.0159703	0.14785	0.110757	TRINITY_DN102333_c0_g1(0.55)/TRINITY_DN10241_c0_g1(0.28)/TRINITY_DN1117_c0_g1(-0.92)/TRINITY_DN11727_c0_g1(-0.58)/TRINITY_DN12803_c1_g2(-0.79)/TRINITY_DN13386_c0_g1(-0.61)/TRINITY_DN13730_c0_g1(-0.85)/TRINITY_DN13730_c0_g2(-0.31)	8	2.33514
BP	GO:0009314	response to radiation	5/37	39/918	0.0170503	0.14785	0.110757	TRINITY_DN10057_c0_g1(-0.34)/TRINITY_DN10372_c0_g1(0.38)/TRINITY_DN13730_c0_g1(-0.85)/TRINITY_DN13730_c0_g2(-0.31)/TRINITY_DN1382_c0_g1(-0.34)	5	3.18087
BP	GO:0009628	response to abiotic stimulus	11/37	141/918	0.0177899	0.14785	0.110757	TRINITY_DN10057_c0_g1(-0.34)/TRINITY_DN102333_c0_g1(0.55)/TRINITY_DN10241_c0_g1(0.28)/TRINITY_DN10372_c0_g1(0.38)/TRINITY_DN111156_c0_g1(0.56)/TRINITY_DN1117_c0_g1(-0.92)/TRINITY_DN13386_c0_g1(-0.61)/TRINITY_DN13647_c0_g1(-0.40)/TRINITY_DN13730_c0_g1(-0.85)/TRINITY_DN13730_c0_g2(-0.31)/TRINITY_DN1382_c0_g1(-0.34)	11	1.9356
BP	GO:0044282	small molecule catabolic process	4/37	27/918	0.0201564	0.14785	0.110757	TRINITY_DN10949_c0_g1(-0.50)/TRINITY_DN1117_c0_g1(-0.92)/TRINITY_DN13730_c0_g1(-0.85)/TRINITY_DN13730_c0_g2(-0.31)	4	3.67568
BP	GO:0009808	lignin metabolic process	2/37	6/918	0.0214155	0.14785	0.110757	TRINITY_DN13730_c0_g1(-0.85)/TRINITY_DN13730_c0_g2(-0.31)	2	8.27027
BP	GO:0072329	monocarboxylic acid catabolic process	2/37	6/918	0.0214155	0.14785	0.110757	TRINITY_DN13730_c0_g1(-0.85)/TRINITY_DN13730_c0_g2(-0.31)	2	8.27027
BP	GO:0006996	organelle organization	11/37	148/918	0.0251384	0.14785	0.110757	TRINITY_DN10050_c0_g1(-0.37)/TRINITY_DN10057_c0_g1(-0.34)/TRINITY_DN10241_c0_g1(0.28)/TRINITY_DN10343_c0_g1(-0.29)/TRINITY_DN1055_c0_g1(-0.33)/TRINITY_DN10694_c3_g2(-0.35)/TRINITY_DN12780_c0_g1(-0.39)/TRINITY_DN12958_c0_g1(-0.34)/TRINITY_DN13386_c0_g1(-0.61)/TRINITY_DN13647_c0_g1(-0.40)/TRINITY_DN15341_c0_g1(-0.30)	11	1.84405
BP	GO:1901700	response to oxygen-containing compound	8/37	93/918	0.0265975	0.14785	0.110757	TRINITY_DN102333_c0_g1(0.55)/TRINITY_DN10290_c0_g1(0.27)/TRINITY_DN1117_c0_g1(-0.92)/TRINITY_DN11727_c0_g1(-0.58)/TRINITY_DN12803_c1_g2(-0.79)/TRINITY_DN13386_c0_g1(-0.61)/TRINITY_DN13730_c0_g1(-0.85)/TRINITY_DN13730_c0_g2(-0.31)	8	2.13426
BP	GO:0009699	phenylpropanoid biosynthetic process	2/37	7/918	0.0292256	0.14785	0.110757	TRINITY_DN13730_c0_g1(-0.85)/TRINITY_DN13730_c0_g2(-0.31)	2	7.0888
BP	GO:0044550	secondary metabolite biosynthetic process	2/37	7/918	0.0292256	0.14785	0.110757	TRINITY_DN13730_c0_g1(-0.85)/TRINITY_DN13730_c0_g2(-0.31)	2	7.0888
BP	GO:1901616	organic hydroxy compound catabolic process	2/37	7/918	0.0292256	0.14785	0.110757	TRINITY_DN13730_c0_g1(-0.85)/TRINITY_DN13730_c0_g2(-0.31)	2	7.0888
BP	GO:1901361	organic cyclic compound catabolic process	5/37	45/918	0.0303016	0.14785	0.110757	TRINITY_DN10631_c0_g1(-0.47)/TRINITY_DN1117_c0_g1(-0.92)/TRINITY_DN11563_c0_g1(0.28)/TRINITY_DN13730_c0_g1(-0.85)/TRINITY_DN13730_c0_g2(-0.31)	5	2.75676
BP	GO:0010033	response to organic substance	9/37	116/918	0.0343317	0.14785	0.110757	TRINITY_DN10057_c0_g1(-0.34)/TRINITY_DN102333_c0_g1(0.55)/TRINITY_DN10290_c0_g1(0.27)/TRINITY_DN11727_c0_g1(-0.58)/TRINITY_DN12803_c1_g2(-0.79)/TRINITY_DN13386_c0_g1(-0.61)/TRINITY_DN13730_c0_g1(-0.85)/TRINITY_DN13730_c0_g2(-0.31)/TRINITY_DN142434_c1_g1(-0.65)	9	1.92498
BP	GO:0042221	response to chemical	13/37	197/918	0.0361268	0.14785	0.110757	TRINITY_DN10057_c0_g1(-0.34)/TRINITY_DN102333_c0_g1(0.55)/TRINITY_DN10241_c0_g1(0.28)/TRINITY_DN10290_c0_g1(0.27)/TRINITY_DN1117_c0_g1(-0.92)/TRINITY_DN11727_c0_g1(-0.58)/TRINITY_DN12803_c1_g2(-0.79)/TRINITY_DN1304_c0_g1(-0.50)/TRINITY_DN1304_c0_g2(-0.28)/TRINITY_DN13386_c0_g1(-0.61)/TRINITY_DN13730_c0_g1(-0.85)/TRINITY_DN13730_c0_g2(-0.31)/TRINITY_DN142434_c1_g1(-0.65)	13	1.63726
BP	GO:0006952	defense response	6/37	64/918	0.03794	0.14785	0.110757	TRINITY_DN1117_c0_g1(-0.92)/TRINITY_DN11479_c0_g1(-0.45)/TRINITY_DN11727_c0_g1(-0.58)/TRINITY_DN12803_c1_g2(-0.79)/TRINITY_DN13386_c0_g1(-0.61)/TRINITY_DN16045_c0_g1(-0.37)	6	2.32601
BP	GO:0006458	'de novo' protein folding	2/37	8/918	0.0379873	0.14785	0.110757	TRINITY_DN10343_c0_g1(-0.29)/TRINITY_DN1055_c0_g1(-0.33)	2	6.2027
BP	GO:0009411	response to UV	2/37	8/918	0.0379873	0.14785	0.110757	TRINITY_DN13730_c0_g1(-0.85)/TRINITY_DN13730_c0_g2(-0.31)	2	6.2027
BP	GO:0009753	response to jasmonic acid	2/37	8/918	0.0379873	0.14785	0.110757	TRINITY_DN11727_c0_g1(-0.58)/TRINITY_DN12803_c1_g2(-0.79)	2	6.2027
BP	GO:0070542	response to fatty acid	2/37	8/918	0.0379873	0.14785	0.110757	TRINITY_DN11727_c0_g1(-0.58)/TRINITY_DN12803_c1_g2(-0.79)	2	6.2027
BP	GO:0090501	RNA phosphodiester bond hydrolysis	2/37	8/918	0.0379873	0.14785	0.110757	TRINITY_DN10057_c0_g1(-0.34)/TRINITY_DN10631_c0_g1(-0.47)	2	6.2027
BP	GO:0120254	olefinic compound metabolic process	2/37	8/918	0.0379873	0.14785	0.110757	TRINITY_DN13730_c0_g1(-0.85)/TRINITY_DN13730_c0_g2(-0.31)	2	6.2027
BP	GO:0120255	olefinic compound biosynthetic process	2/37	8/918	0.0379873	0.14785	0.110757	TRINITY_DN13730_c0_g1(-0.85)/TRINITY_DN13730_c0_g2(-0.31)	2	6.2027
BP	GO:0006950	response to stress	14/37	220/918	0.0386754	0.14785	0.110757	TRINITY_DN102333_c0_g1(0.55)/TRINITY_DN10694_c3_g2(-0.35)/TRINITY_DN111156_c0_g1(0.56)/TRINITY_DN1117_c0_g1(-0.92)/TRINITY_DN11479_c0_g1(-0.45)/TRINITY_DN11727_c0_g1(-0.58)/TRINITY_DN12803_c1_g2(-0.79)/TRINITY_DN1304_c0_g1(-0.50)/TRINITY_DN1304_c0_g2(-0.28)/TRINITY_DN13386_c0_g1(-0.61)/TRINITY_DN13647_c0_g1(-0.40)/TRINITY_DN13730_c0_g1(-0.85)/TRINITY_DN13730_c0_g2(-0.31)/TRINITY_DN16045_c0_g1(-0.…	14	1.57887
BP	GO:1901605	alpha-amino acid metabolic process	5/37	48/918	0.0388692	0.14785	0.110757	TRINITY_DN10949_c0_g1(-0.50)/TRINITY_DN1117_c0_g1(-0.92)/TRINITY_DN13730_c0_g1(-0.85)/TRINITY_DN13730_c0_g2(-0.31)/TRINITY_DN1432_c0_g1(-0.29)	5	2.58446
BP	GO:0000373	Group II intron splicing	1/37	1/918	0.040305	0.14785	0.110757	TRINITY_DN13647_c0_g1(-0.40)	1	24.8108
BP	GO:0000459	exonucleolytic trimming involved in rRNA processing	1/37	1/918	0.040305	0.14785	0.110757	TRINITY_DN10631_c0_g1(-0.47)	1	24.8108
BP	GO:0000467	exonucleolytic trimming to generate mature 3'-end of 5.8S rRNA from tricistronic rRNA transcript (SSU-rRNA, 5.8S rRNA, LSU-rRNA)	1/37	1/918	0.040305	0.14785	0.110757	TRINITY_DN10631_c0_g1(-0.47)	1	24.8108
BP	GO:0000578	embryonic axis specification	1/37	1/918	0.040305	0.14785	0.110757	TRINITY_DN10057_c0_g1(-0.34)	1	24.8108
BP	GO:0001756	somitogenesis	1/37	1/918	0.040305	0.14785	0.110757	TRINITY_DN10241_c0_g1(0.28)	1	24.8108
BP	GO:0002791	regulation of peptide secretion	1/37	1/918	0.040305	0.14785	0.110757	TRINITY_DN10241_c0_g1(0.28)	1	24.8108
BP	GO:0002793	positive regulation of peptide secretion	1/37	1/918	0.040305	0.14785	0.110757	TRINITY_DN10241_c0_g1(0.28)	1	24.8108
BP	GO:0003007	heart morphogenesis	1/37	1/918	0.040305	0.14785	0.110757	TRINITY_DN10241_c0_g1(0.28)	1	24.8108
BP	GO:0003300	cardiac muscle hypertrophy	1/37	1/918	0.040305	0.14785	0.110757	TRINITY_DN10241_c0_g1(0.28)	1	24.8108
BP	GO:0006546	glycine catabolic process	1/37	1/918	0.040305	0.14785	0.110757	TRINITY_DN10949_c0_g1(-0.50)	1	24.8108
BP	GO:0006562	proline catabolic process	1/37	1/918	0.040305	0.14785	0.110757	TRINITY_DN1117_c0_g1(-0.92)	1	24.8108
BP	GO:0007018	microtubule-based movement	1/37	1/918	0.040305	0.14785	0.110757	TRINITY_DN12958_c0_g1(-0.34)	1	24.8108
BP	GO:0007019	microtubule depolymerization	1/37	1/918	0.040305	0.14785	0.110757	TRINITY_DN13386_c0_g1(-0.61)	1	24.8108
BP	GO:0007507	heart development	1/37	1/918	0.040305	0.14785	0.110757	TRINITY_DN10241_c0_g1(0.28)	1	24.8108
BP	GO:0007512	adult heart development	1/37	1/918	0.040305	0.14785	0.110757	TRINITY_DN10241_c0_g1(0.28)	1	24.8108
BP	GO:0009071	serine family amino acid catabolic process	1/37	1/918	0.040305	0.14785	0.110757	TRINITY_DN10949_c0_g1(-0.50)	1	24.8108
BP	GO:0009608	response to symbiont	1/37	1/918	0.040305	0.14785	0.110757	TRINITY_DN102333_c0_g1(0.55)	1	24.8108
BP	GO:0009609	response to symbiotic bacterium	1/37	1/918	0.040305	0.14785	0.110757	TRINITY_DN102333_c0_g1(0.55)	1	24.8108
BP	GO:0009612	response to mechanical stimulus	1/37	1/918	0.040305	0.14785	0.110757	TRINITY_DN10241_c0_g1(0.28)	1	24.8108
BP	GO:0009785	blue light signaling pathway	1/37	1/918	0.040305	0.14785	0.110757	TRINITY_DN1382_c0_g1(-0.34)	1	24.8108
BP	GO:0009880	embryonic pattern specification	1/37	1/918	0.040305	0.14785	0.110757	TRINITY_DN10057_c0_g1(-0.34)	1	24.8108
BP	GO:0009942	longitudinal axis specification	1/37	1/918	0.040305	0.14785	0.110757	TRINITY_DN10057_c0_g1(-0.34)	1	24.8108
BP	GO:0010091	trichome branching	1/37	1/918	0.040305	0.14785	0.110757	TRINITY_DN10694_c3_g2(-0.35)	1	24.8108
BP	GO:0010133	proline catabolic process to glutamate	1/37	1/918	0.040305	0.14785	0.110757	TRINITY_DN1117_c0_g1(-0.92)	1	24.8108
BP	GO:0010350	cellular response to magnesium starvation	1/37	1/918	0.040305	0.14785	0.110757	TRINITY_DN13386_c0_g1(-0.61)	1	24.8108
BP	GO:0010737	protein kinase A signaling	1/37	1/918	0.040305	0.14785	0.110757	TRINITY_DN10241_c0_g1(0.28)	1	24.8108
BP	GO:0014866	skeletal myofibril assembly	1/37	1/918	0.040305	0.14785	0.110757	TRINITY_DN10241_c0_g1(0.28)	1	24.8108
BP	GO:0014896	muscle hypertrophy	1/37	1/918	0.040305	0.14785	0.110757	TRINITY_DN10241_c0_g1(0.28)	1	24.8108
BP	GO:0014897	striated muscle hypertrophy	1/37	1/918	0.040305	0.14785	0.110757	TRINITY_DN10241_c0_g1(0.28)	1	24.8108
BP	GO:0016078	tRNA catabolic process	1/37	1/918	0.040305	0.14785	0.110757	TRINITY_DN10631_c0_g1(-0.47)	1	24.8108
BP	GO:0016180	snRNA processing	1/37	1/918	0.040305	0.14785	0.110757	TRINITY_DN10631_c0_g1(-0.47)	1	24.8108
BP	GO:0018106	peptidyl-histidine phosphorylation	1/37	1/918	0.040305	0.14785	0.110757	TRINITY_DN1382_c0_g1(-0.34)	1	24.8108
BP	GO:0018202	peptidyl-histidine modification	1/37	1/918	0.040305	0.14785	0.110757	TRINITY_DN1382_c0_g1(-0.34)	1	24.8108
BP	GO:0019464	glycine decarboxylation via glycine cleavage system	1/37	1/918	0.040305	0.14785	0.110757	TRINITY_DN10949_c0_g1(-0.50)	1	24.8108
BP	GO:0021591	ventricular system development	1/37	1/918	0.040305	0.14785	0.110757	TRINITY_DN10241_c0_g1(0.28)	1	24.8108
BP	GO:0030239	myofibril assembly	1/37	1/918	0.040305	0.14785	0.110757	TRINITY_DN10241_c0_g1(0.28)	1	24.8108
BP	GO:0030240	skeletal muscle thin filament assembly	1/37	1/918	0.040305	0.14785	0.110757	TRINITY_DN10241_c0_g1(0.28)	1	24.8108
BP	GO:0030241	skeletal muscle myosin thick filament assembly	1/37	1/918	0.040305	0.14785	0.110757	TRINITY_DN10241_c0_g1(0.28)	1	24.8108
BP	GO:0031032	actomyosin structure organization	1/37	1/918	0.040305	0.14785	0.110757	TRINITY_DN10241_c0_g1(0.28)	1	24.8108
BP	GO:0031033	myosin filament organization	1/37	1/918	0.040305	0.14785	0.110757	TRINITY_DN10241_c0_g1(0.28)	1	24.8108
BP	GO:0031034	myosin filament assembly	1/37	1/918	0.040305	0.14785	0.110757	TRINITY_DN10241_c0_g1(0.28)	1	24.8108
BP	GO:0031110	regulation of microtubule polymerization or depolymerization	1/37	1/918	0.040305	0.14785	0.110757	TRINITY_DN13386_c0_g1(-0.61)	1	24.8108
BP	GO:0031111	negative regulation of microtubule polymerization or depolymerization	1/37	1/918	0.040305	0.14785	0.110757	TRINITY_DN13386_c0_g1(-0.61)	1	24.8108
BP	GO:0031112	positive regulation of microtubule polymerization or depolymerization	1/37	1/918	0.040305	0.14785	0.110757	TRINITY_DN13386_c0_g1(-0.61)	1	24.8108
BP	GO:0031113	regulation of microtubule polymerization	1/37	1/918	0.040305	0.14785	0.110757	TRINITY_DN13386_c0_g1(-0.61)	1	24.8108
BP	GO:0031114	regulation of microtubule depolymerization	1/37	1/918	0.040305	0.14785	0.110757	TRINITY_DN13386_c0_g1(-0.61)	1	24.8108
BP	GO:0031115	negative regulation of microtubule polymerization	1/37	1/918	0.040305	0.14785	0.110757	TRINITY_DN13386_c0_g1(-0.61)	1	24.8108
BP	GO:0031117	positive regulation of microtubule depolymerization	1/37	1/918	0.040305	0.14785	0.110757	TRINITY_DN13386_c0_g1(-0.61)	1	24.8108
BP	GO:0031567	mitotic cell size control checkpoint	1/37	1/918	0.040305	0.14785	0.110757	TRINITY_DN10694_c3_g2(-0.35)	1	24.8108
BP	GO:0032026	response to magnesium ion	1/37	1/918	0.040305	0.14785	0.110757	TRINITY_DN13386_c0_g1(-0.61)	1	24.8108
BP	GO:0032886	regulation of microtubule-based process	1/37	1/918	0.040305	0.14785	0.110757	TRINITY_DN13386_c0_g1(-0.61)	1	24.8108
BP	GO:0033058	directional locomotion	1/37	1/918	0.040305	0.14785	0.110757	TRINITY_DN10241_c0_g1(0.28)	1	24.8108
BP	GO:0034427	nuclear-transcribed mRNA catabolic process, exonucleolytic, 3'-5'	1/37	1/918	0.040305	0.14785	0.110757	TRINITY_DN10631_c0_g1(-0.47)	1	24.8108
BP	GO:0034472	snRNA 3'-end processing	1/37	1/918	0.040305	0.14785	0.110757	TRINITY_DN10631_c0_g1(-0.47)	1	24.8108
BP	GO:0034473	U1 snRNA 3'-end processing	1/37	1/918	0.040305	0.14785	0.110757	TRINITY_DN10631_c0_g1(-0.47)	1	24.8108
BP	GO:0034475	U4 snRNA 3'-end processing	1/37	1/918	0.040305	0.14785	0.110757	TRINITY_DN10631_c0_g1(-0.47)	1	24.8108
BP	GO:0034476	U5 snRNA 3'-end processing	1/37	1/918	0.040305	0.14785	0.110757	TRINITY_DN10631_c0_g1(-0.47)	1	24.8108
BP	GO:0035051	cardiocyte differentiation	1/37	1/918	0.040305	0.14785	0.110757	TRINITY_DN10241_c0_g1(0.28)	1	24.8108
BP	GO:0035282	segmentation	1/37	1/918	0.040305	0.14785	0.110757	TRINITY_DN10241_c0_g1(0.28)	1	24.8108
BP	GO:0035864	response to potassium ion	1/37	1/918	0.040305	0.14785	0.110757	TRINITY_DN13386_c0_g1(-0.61)	1	24.8108
BP	GO:0035865	cellular response to potassium ion	1/37	1/918	0.040305	0.14785	0.110757	TRINITY_DN13386_c0_g1(-0.61)	1	24.8108
BP	GO:0035994	response to muscle stretch	1/37	1/918	0.040305	0.14785	0.110757	TRINITY_DN10241_c0_g1(0.28)	1	24.8108
BP	GO:0035995	detection of muscle stretch	1/37	1/918	0.040305	0.14785	0.110757	TRINITY_DN10241_c0_g1(0.28)	1	24.8108
BP	GO:0042135	neurotransmitter catabolic process	1/37	1/918	0.040305	0.14785	0.110757	TRINITY_DN10949_c0_g1(-0.50)	1	24.8108
BP	GO:0043056	forward locomotion	1/37	1/918	0.040305	0.14785	0.110757	TRINITY_DN10241_c0_g1(0.28)	1	24.8108
BP	GO:0043633	polyadenylation-dependent RNA catabolic process	1/37	1/918	0.040305	0.14785	0.110757	TRINITY_DN10631_c0_g1(-0.47)	1	24.8108
BP	GO:0043634	polyadenylation-dependent ncRNA catabolic process	1/37	1/918	0.040305	0.14785	0.110757	TRINITY_DN10631_c0_g1(-0.47)	1	24.8108
BP	GO:0044766	multi-organism transport	1/37	1/918	0.040305	0.14785	0.110757	TRINITY_DN13386_c0_g1(-0.61)	1	24.8108
BP	GO:0045214	sarcomere organization	1/37	1/918	0.040305	0.14785	0.110757	TRINITY_DN10241_c0_g1(0.28)	1	24.8108
BP	GO:0046794	transport of virus	1/37	1/918	0.040305	0.14785	0.110757	TRINITY_DN13386_c0_g1(-0.61)	1	24.8108
BP	GO:0048564	photosystem I assembly	1/37	1/918	0.040305	0.14785	0.110757	TRINITY_DN13077_c0_g1(-0.47)	1	24.8108
BP	GO:0048644	muscle organ morphogenesis	1/37	1/918	0.040305	0.14785	0.110757	TRINITY_DN10241_c0_g1(0.28)	1	24.8108
BP	GO:0048700	acquisition of desiccation tolerance in seed	1/37	1/918	0.040305	0.14785	0.110757	TRINITY_DN10290_c0_g1(0.27)	1	24.8108
BP	GO:0048738	cardiac muscle tissue development	1/37	1/918	0.040305	0.14785	0.110757	TRINITY_DN10241_c0_g1(0.28)	1	24.8108
BP	GO:0048739	cardiac muscle fiber development	1/37	1/918	0.040305	0.14785	0.110757	TRINITY_DN10241_c0_g1(0.28)	1	24.8108
BP	GO:0048747	muscle fiber development	1/37	1/918	0.040305	0.14785	0.110757	TRINITY_DN10241_c0_g1(0.28)	1	24.8108
BP	GO:0048769	sarcomerogenesis	1/37	1/918	0.040305	0.14785	0.110757	TRINITY_DN10241_c0_g1(0.28)	1	24.8108
BP	GO:0050708	regulation of protein secretion	1/37	1/918	0.040305	0.14785	0.110757	TRINITY_DN10241_c0_g1(0.28)	1	24.8108
BP	GO:0050714	positive regulation of protein secretion	1/37	1/918	0.040305	0.14785	0.110757	TRINITY_DN10241_c0_g1(0.28)	1	24.8108
BP	GO:0050982	detection of mechanical stimulus	1/37	1/918	0.040305	0.14785	0.110757	TRINITY_DN10241_c0_g1(0.28)	1	24.8108
BP	GO:0051046	regulation of secretion	1/37	1/918	0.040305	0.14785	0.110757	TRINITY_DN10241_c0_g1(0.28)	1	24.8108
BP	GO:0051047	positive regulation of secretion	1/37	1/918	0.040305	0.14785	0.110757	TRINITY_DN10241_c0_g1(0.28)	1	24.8108
BP	GO:0051225	spindle assembly	1/37	1/918	0.040305	0.14785	0.110757	TRINITY_DN15341_c0_g1(-0.30)	1	24.8108
BP	GO:0051511	negative regulation of unidimensional cell growth	1/37	1/918	0.040305	0.14785	0.110757	TRINITY_DN13386_c0_g1(-0.61)	1	24.8108
BP	GO:0055001	muscle cell development	1/37	1/918	0.040305	0.14785	0.110757	TRINITY_DN10241_c0_g1(0.28)	1	24.8108
BP	GO:0055002	striated muscle cell development	1/37	1/918	0.040305	0.14785	0.110757	TRINITY_DN10241_c0_g1(0.28)	1	24.8108
BP	GO:0055003	cardiac myofibril assembly	1/37	1/918	0.040305	0.14785	0.110757	TRINITY_DN10241_c0_g1(0.28)	1	24.8108
BP	GO:0055006	cardiac cell development	1/37	1/918	0.040305	0.14785	0.110757	TRINITY_DN10241_c0_g1(0.28)	1	24.8108
BP	GO:0055007	cardiac muscle cell differentiation	1/37	1/918	0.040305	0.14785	0.110757	TRINITY_DN10241_c0_g1(0.28)	1	24.8108
BP	GO:0055008	cardiac muscle tissue morphogenesis	1/37	1/918	0.040305	0.14785	0.110757	TRINITY_DN10241_c0_g1(0.28)	1	24.8108
BP	GO:0055013	cardiac muscle cell development	1/37	1/918	0.040305	0.14785	0.110757	TRINITY_DN10241_c0_g1(0.28)	1	24.8108
BP	GO:0055119	relaxation of cardiac muscle	1/37	1/918	0.040305	0.14785	0.110757	TRINITY_DN10241_c0_g1(0.28)	1	24.8108
BP	GO:0060415	muscle tissue morphogenesis	1/37	1/918	0.040305	0.14785	0.110757	TRINITY_DN10241_c0_g1(0.28)	1	24.8108
BP	GO:0060419	heart growth	1/37	1/918	0.040305	0.14785	0.110757	TRINITY_DN10241_c0_g1(0.28)	1	24.8108
BP	GO:0061053	somite development	1/37	1/918	0.040305	0.14785	0.110757	TRINITY_DN10241_c0_g1(0.28)	1	24.8108
BP	GO:0070507	regulation of microtubule cytoskeleton organization	1/37	1/918	0.040305	0.14785	0.110757	TRINITY_DN13386_c0_g1(-0.61)	1	24.8108
BP	GO:0071029	nuclear ncRNA surveillance	1/37	1/918	0.040305	0.14785	0.110757	TRINITY_DN10631_c0_g1(-0.47)	1	24.8108
BP	GO:0071035	nuclear polyadenylation-dependent rRNA catabolic process	1/37	1/918	0.040305	0.14785	0.110757	TRINITY_DN10631_c0_g1(-0.47)	1	24.8108
BP	GO:0071038	nuclear polyadenylation-dependent tRNA catabolic process	1/37	1/918	0.040305	0.14785	0.110757	TRINITY_DN10631_c0_g1(-0.47)	1	24.8108
BP	GO:0071042	nuclear polyadenylation-dependent mRNA catabolic process	1/37	1/918	0.040305	0.14785	0.110757	TRINITY_DN10631_c0_g1(-0.47)	1	24.8108
BP	GO:0071046	nuclear polyadenylation-dependent ncRNA catabolic process	1/37	1/918	0.040305	0.14785	0.110757	TRINITY_DN10631_c0_g1(-0.47)	1	24.8108
BP	GO:0071047	polyadenylation-dependent mRNA catabolic process	1/37	1/918	0.040305	0.14785	0.110757	TRINITY_DN10631_c0_g1(-0.47)	1	24.8108
BP	GO:0071280	cellular response to copper ion	1/37	1/918	0.040305	0.14785	0.110757	TRINITY_DN13386_c0_g1(-0.61)	1	24.8108
BP	GO:0071286	cellular response to magnesium ion	1/37	1/918	0.040305	0.14785	0.110757	TRINITY_DN13386_c0_g1(-0.61)	1	24.8108
BP	GO:0071325	cellular response to mannitol stimulus	1/37	1/918	0.040305	0.14785	0.110757	TRINITY_DN13386_c0_g1(-0.61)	1	24.8108
BP	GO:0071483	cellular response to blue light	1/37	1/918	0.040305	0.14785	0.110757	TRINITY_DN1382_c0_g1(-0.34)	1	24.8108
BP	GO:0071688	striated muscle myosin thick filament assembly	1/37	1/918	0.040305	0.14785	0.110757	TRINITY_DN10241_c0_g1(0.28)	1	24.8108
BP	GO:0072709	cellular response to sorbitol	1/37	1/918	0.040305	0.14785	0.110757	TRINITY_DN13386_c0_g1(-0.61)	1	24.8108
BP	GO:0075733	intracellular transport of virus	1/37	1/918	0.040305	0.14785	0.110757	TRINITY_DN13386_c0_g1(-0.61)	1	24.8108
BP	GO:0090075	relaxation of muscle	1/37	1/918	0.040305	0.14785	0.110757	TRINITY_DN10241_c0_g1(0.28)	1	24.8108
BP	GO:0090257	regulation of muscle system process	1/37	1/918	0.040305	0.14785	0.110757	TRINITY_DN10241_c0_g1(0.28)	1	24.8108
BP	GO:0090332	stomatal closure	1/37	1/918	0.040305	0.14785	0.110757	TRINITY_DN13386_c0_g1(-0.61)	1	24.8108
BP	GO:0090480	purine nucleotide-sugar transmembrane transport	1/37	1/918	0.040305	0.14785	0.110757	TRINITY_DN1180_c0_g1(0.33)	1	24.8108
BP	GO:0097439	acquisition of desiccation tolerance	1/37	1/918	0.040305	0.14785	0.110757	TRINITY_DN10290_c0_g1(0.27)	1	24.8108
BP	GO:0106354	tRNA surveillance	1/37	1/918	0.040305	0.14785	0.110757	TRINITY_DN10631_c0_g1(-0.47)	1	24.8108
BP	GO:1901077	regulation of relaxation of muscle	1/37	1/918	0.040305	0.14785	0.110757	TRINITY_DN10241_c0_g1(0.28)	1	24.8108
BP	GO:1901897	regulation of relaxation of cardiac muscle	1/37	1/918	0.040305	0.14785	0.110757	TRINITY_DN10241_c0_g1(0.28)	1	24.8108
BP	GO:1902579	multi-organism localization	1/37	1/918	0.040305	0.14785	0.110757	TRINITY_DN13386_c0_g1(-0.61)	1	24.8108
BP	GO:1903530	regulation of secretion by cell	1/37	1/918	0.040305	0.14785	0.110757	TRINITY_DN10241_c0_g1(0.28)	1	24.8108
BP	GO:1903532	positive regulation of secretion by cell	1/37	1/918	0.040305	0.14785	0.110757	TRINITY_DN10241_c0_g1(0.28)	1	24.8108
BP	GO:1903047	mitotic cell cycle process	3/37	20/918	0.0428177	0.156315	0.117099	TRINITY_DN10694_c3_g2(-0.35)/TRINITY_DN12958_c0_g1(-0.34)/TRINITY_DN16045_c0_g1(-0.37)	3	3.72162
BP	GO:0097305	response to alcohol	4/37	34/918	0.0435004	0.157852	0.11825	TRINITY_DN102333_c0_g1(0.55)/TRINITY_DN10290_c0_g1(0.27)/TRINITY_DN13730_c0_g1(-0.85)/TRINITY_DN13730_c0_g2(-0.31)	4	2.91892
BP	GO:0048856	anatomical structure development	13/37	202/918	0.0436524	0.157852	0.11825	TRINITY_DN10057_c0_g1(-0.34)/TRINITY_DN102333_c0_g1(0.55)/TRINITY_DN10241_c0_g1(0.28)/TRINITY_DN10290_c0_g1(0.27)/TRINITY_DN10343_c0_g1(-0.29)/TRINITY_DN10372_c0_g1(0.38)/TRINITY_DN1055_c0_g1(-0.33)/TRINITY_DN10694_c3_g2(-0.35)/TRINITY_DN112215_c0_g1(-0.48)/TRINITY_DN12958_c0_g1(-0.34)/TRINITY_DN13386_c0_g1(-0.61)/TRINITY_DN13730_c0_g1(-0.85)/TRINITY_DN13730_c0_g2(-0.31)	13	1.59674
BP	GO:0007154	cell communication	7/37	84/918	0.0444873	0.160112	0.119943	TRINITY_DN10057_c0_g1(-0.34)/TRINITY_DN102333_c0_g1(0.55)/TRINITY_DN10241_c0_g1(0.28)/TRINITY_DN11563_c0_g1(0.28)/TRINITY_DN13386_c0_g1(-0.61)/TRINITY_DN1382_c0_g1(-0.34)/TRINITY_DN142434_c1_g1(-0.65)	7	2.06757
BP	GO:0007165	signal transduction	6/37	67/918	0.0461768	0.165413	0.123914	TRINITY_DN10057_c0_g1(-0.34)/TRINITY_DN102333_c0_g1(0.55)/TRINITY_DN10241_c0_g1(0.28)/TRINITY_DN11563_c0_g1(0.28)/TRINITY_DN1382_c0_g1(-0.34)/TRINITY_DN142434_c1_g1(-0.65)	6	2.22186
BP	GO:0009072	aromatic amino acid family metabolic process	2/37	9/918	0.0476155	0.166247	0.124539	TRINITY_DN13730_c0_g1(-0.85)/TRINITY_DN13730_c0_g2(-0.31)	2	5.51351
BP	GO:0009698	phenylpropanoid metabolic process	2/37	9/918	0.0476155	0.166247	0.124539	TRINITY_DN13730_c0_g1(-0.85)/TRINITY_DN13730_c0_g2(-0.31)	2	5.51351
BP	GO:0042743	hydrogen peroxide metabolic process	2/37	9/918	0.0476155	0.166247	0.124539	TRINITY_DN1304_c0_g1(-0.50)/TRINITY_DN1304_c0_g2(-0.28)	2	5.51351
BP	GO:0042744	hydrogen peroxide catabolic process	2/37	9/918	0.0476155	0.166247	0.124539	TRINITY_DN1304_c0_g1(-0.50)/TRINITY_DN1304_c0_g2(-0.28)	2	5.51351
BP	GO:0061077	chaperone-mediated protein folding	2/37	9/918	0.0476155	0.166247	0.124539	TRINITY_DN10343_c0_g1(-0.29)/TRINITY_DN1055_c0_g1(-0.33)	2	5.51351
BP	GO:0022402	cell cycle process	4/37	35/918	0.0477171	0.166247	0.124539	TRINITY_DN10694_c3_g2(-0.35)/TRINITY_DN12958_c0_g1(-0.34)/TRINITY_DN15341_c0_g1(-0.30)/TRINITY_DN16045_c0_g1(-0.37)	4	2.83552
BP	GO:0023052	signaling	6/37	68/918	0.0491571	0.170486	0.127714	TRINITY_DN10057_c0_g1(-0.34)/TRINITY_DN102333_c0_g1(0.55)/TRINITY_DN10241_c0_g1(0.28)/TRINITY_DN11563_c0_g1(0.28)/TRINITY_DN1382_c0_g1(-0.34)/TRINITY_DN142434_c1_g1(-0.65)	6	2.18919
CC	GO:0099081	supramolecular polymer	4/37	19/911	0.00577206	0.116042	0.0793972	TRINITY_DN10241_c0_g1(0.28)/TRINITY_DN12958_c0_g1(-0.34)/TRINITY_DN13386_c0_g1(-0.61)/TRINITY_DN15341_c0_g1(-0.30)	4	5.1835
CC	GO:0099512	supramolecular fiber	4/37	19/911	0.00577206	0.116042	0.0793972	TRINITY_DN10241_c0_g1(0.28)/TRINITY_DN12958_c0_g1(-0.34)/TRINITY_DN13386_c0_g1(-0.61)/TRINITY_DN15341_c0_g1(-0.30)	4	5.1835
CC	GO:0005875	microtubule associated complex	2/37	5/911	0.0148645	0.116042	0.0793972	TRINITY_DN12958_c0_g1(-0.34)/TRINITY_DN15341_c0_g1(-0.30)	2	9.84865
CC	GO:0009570	chloroplast stroma	7/37	68/911	0.0159994	0.116042	0.0793972	TRINITY_DN10050_c0_g1(-0.37)/TRINITY_DN10343_c0_g1(-0.29)/TRINITY_DN10372_c0_g1(0.38)/TRINITY_DN1055_c0_g1(-0.33)/TRINITY_DN13077_c0_g1(-0.47)/TRINITY_DN13647_c0_g1(-0.40)/TRINITY_DN16480_c0_g1(-0.30)	7	2.53458
CC	GO:0009941	chloroplast envelope	6/37	53/911	0.016707	0.116042	0.0793972	TRINITY_DN10050_c0_g1(-0.37)/TRINITY_DN10343_c0_g1(-0.29)/TRINITY_DN1055_c0_g1(-0.33)/TRINITY_DN1180_c0_g1(0.33)/TRINITY_DN13077_c0_g1(-0.47)/TRINITY_DN13647_c0_g1(-0.40)	6	2.78735
CC	GO:0009532	plastid stroma	7/37	69/911	0.0172766	0.116042	0.0793972	TRINITY_DN10050_c0_g1(-0.37)/TRINITY_DN10343_c0_g1(-0.29)/TRINITY_DN10372_c0_g1(0.38)/TRINITY_DN1055_c0_g1(-0.33)/TRINITY_DN13077_c0_g1(-0.47)/TRINITY_DN13647_c0_g1(-0.40)/TRINITY_DN16480_c0_g1(-0.30)	7	2.49785
CC	GO:0009526	plastid envelope	6/37	54/911	0.0182385	0.116042	0.0793972	TRINITY_DN10050_c0_g1(-0.37)/TRINITY_DN10343_c0_g1(-0.29)/TRINITY_DN1055_c0_g1(-0.33)/TRINITY_DN1180_c0_g1(0.33)/TRINITY_DN13077_c0_g1(-0.47)/TRINITY_DN13647_c0_g1(-0.40)	6	2.73574
CC	GO:0005737	cytoplasm	34/37	710/911	0.0217676	0.116042	0.0793972	TRINITY_DN10050_c0_g1(-0.37)/TRINITY_DN10057_c0_g1(-0.34)/TRINITY_DN102333_c0_g1(0.55)/TRINITY_DN10241_c0_g1(0.28)/TRINITY_DN10290_c0_g1(0.27)/TRINITY_DN10343_c0_g1(-0.29)/TRINITY_DN10372_c0_g1(0.38)/TRINITY_DN10544_c0_g2(-0.37)/TRINITY_DN1055_c0_g1(-0.33)/TRINITY_DN10631_c0_g1(-0.47)/TRINITY_DN10694_c3_g2(-0.35)/TRINITY_DN10757_c0_g1(-0.62)/TRINITY_DN10949_c0_g1(-0.50)/TRINITY_DN11088_c0_g1(-0.4…	34	1.17906
CC	GO:0022626	cytosolic ribosome	4/37	28/911	0.0234275	0.116042	0.0793972	TRINITY_DN10343_c0_g1(-0.29)/TRINITY_DN1055_c0_g1(-0.33)/TRINITY_DN11727_c0_g1(-0.58)/TRINITY_DN12803_c1_g2(-0.79)	4	3.51737
CC	GO:0005874	microtubule	3/37	16/911	0.0239835	0.116042	0.0793972	TRINITY_DN12958_c0_g1(-0.34)/TRINITY_DN13386_c0_g1(-0.61)/TRINITY_DN15341_c0_g1(-0.30)	3	4.61655
CC	GO:0099080	supramolecular complex	4/37	30/911	0.0295793	0.116042	0.0793972	TRINITY_DN10241_c0_g1(0.28)/TRINITY_DN12958_c0_g1(-0.34)/TRINITY_DN13386_c0_g1(-0.61)/TRINITY_DN15341_c0_g1(-0.30)	4	3.28288
CC	GO:0099513	polymeric cytoskeletal fiber	3/37	18/911	0.0330423	0.116042	0.0793972	TRINITY_DN12958_c0_g1(-0.34)/TRINITY_DN13386_c0_g1(-0.61)/TRINITY_DN15341_c0_g1(-0.30)	3	4.1036
CC	GO:0009507	chloroplast	13/37	194/911	0.0340349	0.116042	0.0793972	TRINITY_DN10050_c0_g1(-0.37)/TRINITY_DN10057_c0_g1(-0.34)/TRINITY_DN10343_c0_g1(-0.29)/TRINITY_DN10372_c0_g1(0.38)/TRINITY_DN10544_c0_g2(-0.37)/TRINITY_DN1055_c0_g1(-0.33)/TRINITY_DN11088_c0_g1(-0.44)/TRINITY_DN1180_c0_g1(0.33)/TRINITY_DN13077_c0_g1(-0.47)/TRINITY_DN13386_c0_g1(-0.61)/TRINITY_DN13647_c0_g1(-0.40)/TRINITY_DN142434_c1_g1(-0.65)/TRINITY_DN16480_c0_g1(-0.30)	13	1.6499
CC	GO:0009536	plastid	13/37	197/911	0.0382695	0.116042	0.0793972	TRINITY_DN10050_c0_g1(-0.37)/TRINITY_DN10057_c0_g1(-0.34)/TRINITY_DN10343_c0_g1(-0.29)/TRINITY_DN10372_c0_g1(0.38)/TRINITY_DN10544_c0_g2(-0.37)/TRINITY_DN1055_c0_g1(-0.33)/TRINITY_DN11088_c0_g1(-0.44)/TRINITY_DN1180_c0_g1(0.33)/TRINITY_DN13077_c0_g1(-0.47)/TRINITY_DN13386_c0_g1(-0.61)/TRINITY_DN13647_c0_g1(-0.40)/TRINITY_DN142434_c1_g1(-0.65)/TRINITY_DN16480_c0_g1(-0.30)	13	1.62478
CC	GO:0000177	cytoplasmic exosome (RNase complex)	1/37	1/911	0.0406147	0.116042	0.0793972	TRINITY_DN10631_c0_g1(-0.47)	1	24.6216
CC	GO:0000229	cytoplasmic chromosome	1/37	1/911	0.0406147	0.116042	0.0793972	TRINITY_DN16480_c0_g1(-0.30)	1	24.6216
CC	GO:0005854	nascent polypeptide-associated complex	1/37	1/911	0.0406147	0.116042	0.0793972	TRINITY_DN10757_c0_g1(-0.62)	1	24.6216
CC	GO:0005859	muscle myosin complex	1/37	1/911	0.0406147	0.116042	0.0793972	TRINITY_DN10241_c0_g1(0.28)	1	24.6216
CC	GO:0005865	striated muscle thin filament	1/37	1/911	0.0406147	0.116042	0.0793972	TRINITY_DN10241_c0_g1(0.28)	1	24.6216
CC	GO:0005871	kinesin complex	1/37	1/911	0.0406147	0.116042	0.0793972	TRINITY_DN12958_c0_g1(-0.34)	1	24.6216
CC	GO:0005876	spindle microtubule	1/37	1/911	0.0406147	0.116042	0.0793972	TRINITY_DN15341_c0_g1(-0.30)	1	24.6216
CC	GO:0005881	cytoplasmic microtubule	1/37	1/911	0.0406147	0.116042	0.0793972	TRINITY_DN13386_c0_g1(-0.61)	1	24.6216
CC	GO:0005960	glycine cleavage complex	1/37	1/911	0.0406147	0.116042	0.0793972	TRINITY_DN10949_c0_g1(-0.50)	1	24.6216
CC	GO:0009368	endopeptidase Clp complex	1/37	1/911	0.0406147	0.116042	0.0793972	TRINITY_DN10050_c0_g1(-0.37)	1	24.6216
CC	GO:0009508	plastid chromosome	1/37	1/911	0.0406147	0.116042	0.0793972	TRINITY_DN16480_c0_g1(-0.30)	1	24.6216
CC	GO:0009840	chloroplastic endopeptidase Clp complex	1/37	1/911	0.0406147	0.116042	0.0793972	TRINITY_DN10050_c0_g1(-0.37)	1	24.6216
CC	GO:0016459	myosin complex	1/37	1/911	0.0406147	0.116042	0.0793972	TRINITY_DN10241_c0_g1(0.28)	1	24.6216
CC	GO:0016460	myosin II complex	1/37	1/911	0.0406147	0.116042	0.0793972	TRINITY_DN10241_c0_g1(0.28)	1	24.6216
CC	GO:0018995	host cellular component	1/37	1/911	0.0406147	0.116042	0.0793972	TRINITY_DN13386_c0_g1(-0.61)	1	24.6216
CC	GO:0030016	myofibril	1/37	1/911	0.0406147	0.116042	0.0793972	TRINITY_DN10241_c0_g1(0.28)	1	24.6216
CC	GO:0030017	sarcomere	1/37	1/911	0.0406147	0.116042	0.0793972	TRINITY_DN10241_c0_g1(0.28)	1	24.6216
CC	GO:0030018	Z disc	1/37	1/911	0.0406147	0.116042	0.0793972	TRINITY_DN10241_c0_g1(0.28)	1	24.6216
CC	GO:0030874	nucleolar chromatin	1/37	1/911	0.0406147	0.116042	0.0793972	TRINITY_DN10694_c3_g2(-0.35)	1	24.6216
CC	GO:0030875	rDNA protrusion	1/37	1/911	0.0406147	0.116042	0.0793972	TRINITY_DN10694_c3_g2(-0.35)	1	24.6216
CC	GO:0030929	ADPG pyrophosphorylase complex	1/37	1/911	0.0406147	0.116042	0.0793972	TRINITY_DN10372_c0_g1(0.38)	1	24.6216
CC	GO:0030931	heterotetrameric ADPG pyrophosphorylase complex	1/37	1/911	0.0406147	0.116042	0.0793972	TRINITY_DN10372_c0_g1(0.38)	1	24.6216
CC	GO:0031430	M band	1/37	1/911	0.0406147	0.116042	0.0793972	TRINITY_DN10241_c0_g1(0.28)	1	24.6216
CC	GO:0031672	A band	1/37	1/911	0.0406147	0.116042	0.0793972	TRINITY_DN10241_c0_g1(0.28)	1	24.6216
CC	GO:0031674	I band	1/37	1/911	0.0406147	0.116042	0.0793972	TRINITY_DN10241_c0_g1(0.28)	1	24.6216
CC	GO:0033096	amyloplast envelope	1/37	1/911	0.0406147	0.116042	0.0793972	TRINITY_DN1180_c0_g1(0.33)	1	24.6216
CC	GO:0033097	amyloplast membrane	1/37	1/911	0.0406147	0.116042	0.0793972	TRINITY_DN1180_c0_g1(0.33)	1	24.6216
CC	GO:0033098	amyloplast inner membrane	1/37	1/911	0.0406147	0.116042	0.0793972	TRINITY_DN1180_c0_g1(0.33)	1	24.6216
CC	GO:0036379	myofilament	1/37	1/911	0.0406147	0.116042	0.0793972	TRINITY_DN10241_c0_g1(0.28)	1	24.6216
CC	GO:0043292	contractile fiber	1/37	1/911	0.0406147	0.116042	0.0793972	TRINITY_DN10241_c0_g1(0.28)	1	24.6216
CC	GO:0043657	host cell	1/37	1/911	0.0406147	0.116042	0.0793972	TRINITY_DN13386_c0_g1(-0.61)	1	24.6216
CC	GO:0044216	other organism cell	1/37	1/911	0.0406147	0.116042	0.0793972	TRINITY_DN13386_c0_g1(-0.61)	1	24.6216
CC	GO:0044217	other organism part	1/37	1/911	0.0406147	0.116042	0.0793972	TRINITY_DN13386_c0_g1(-0.61)	1	24.6216
CC	GO:0070652	HAUS complex	1/37	1/911	0.0406147	0.116042	0.0793972	TRINITY_DN15341_c0_g1(-0.30)	1	24.6216
CC	GO:0098572	stromal side of plastid thylakoid membrane	1/37	1/911	0.0406147	0.116042	0.0793972	TRINITY_DN13077_c0_g1(-0.47)	1	24.6216
MF	GO:0008017	microtubule binding	3/33	6/853	0.000976823	0.0609138	0.0483527	TRINITY_DN12958_c0_g1(-0.34)/TRINITY_DN13386_c0_g1(-0.61)/TRINITY_DN15341_c0_g1(-0.30)	3	12.9242
MF	GO:0016841	ammonia-lyase activity	2/33	2/853	0.00145303	0.0609138	0.0483527	TRINITY_DN13730_c0_g1(-0.85)/TRINITY_DN13730_c0_g2(-0.31)	2	25.8485
MF	GO:0045548	phenylalanine ammonia-lyase activity	2/33	2/853	0.00145303	0.0609138	0.0483527	TRINITY_DN13730_c0_g1(-0.85)/TRINITY_DN13730_c0_g2(-0.31)	2	25.8485
MF	GO:0052883	tyrosine ammonia-lyase activity	2/33	2/853	0.00145303	0.0609138	0.0483527	TRINITY_DN13730_c0_g1(-0.85)/TRINITY_DN13730_c0_g2(-0.31)	2	25.8485
MF	GO:0015631	tubulin binding	3/33	7/853	0.00166431	0.0609138	0.0483527	TRINITY_DN12958_c0_g1(-0.34)/TRINITY_DN13386_c0_g1(-0.61)/TRINITY_DN15341_c0_g1(-0.30)	3	11.0779
MF	GO:0008092	cytoskeletal protein binding	4/33	18/853	0.00388095	0.0864825	0.0686487	TRINITY_DN10241_c0_g1(0.28)/TRINITY_DN12958_c0_g1(-0.34)/TRINITY_DN13386_c0_g1(-0.61)/TRINITY_DN15341_c0_g1(-0.30)	4	5.74411
MF	GO:0004532	exoribonuclease activity	2/33	3/853	0.00425324	0.0864825	0.0686487	TRINITY_DN10057_c0_g1(-0.34)/TRINITY_DN10631_c0_g1(-0.47)	2	17.2323
MF	GO:0016796	exonuclease activity, active with either ribo- or deoxyribonucleic acids and producing 5'-phosphomonoesters	2/33	3/853	0.00425324	0.0864825	0.0686487	TRINITY_DN10057_c0_g1(-0.34)/TRINITY_DN10631_c0_g1(-0.47)	2	17.2323
MF	GO:0016896	exoribonuclease activity, producing 5'-phosphomonoesters	2/33	3/853	0.00425324	0.0864825	0.0686487	TRINITY_DN10057_c0_g1(-0.34)/TRINITY_DN10631_c0_g1(-0.47)	2	17.2323
MF	GO:0004540	ribonuclease activity	2/33	4/853	0.00830035	0.151896	0.120574	TRINITY_DN10057_c0_g1(-0.34)/TRINITY_DN10631_c0_g1(-0.47)	2	12.9242
MF	GO:0003993	acid phosphatase activity	2/33	5/853	0.0134995	0.164645	0.130693	TRINITY_DN11727_c0_g1(-0.58)/TRINITY_DN12803_c1_g2(-0.79)	2	10.3394
MF	GO:0004527	exonuclease activity	2/33	5/853	0.0134995	0.164645	0.130693	TRINITY_DN10057_c0_g1(-0.34)/TRINITY_DN10631_c0_g1(-0.47)	2	10.3394
MF	GO:0016840	carbon-nitrogen lyase activity	2/33	5/853	0.0134995	0.164645	0.130693	TRINITY_DN13730_c0_g1(-0.85)/TRINITY_DN13730_c0_g2(-0.31)	2	10.3394
MF	GO:0016788	hydrolase activity, acting on ester bonds	5/33	41/853	0.017479	0.164645	0.130693	TRINITY_DN10057_c0_g1(-0.34)/TRINITY_DN10490_c0_g1(-0.40)/TRINITY_DN10631_c0_g1(-0.47)/TRINITY_DN11727_c0_g1(-0.58)/TRINITY_DN12803_c1_g2(-0.79)	5	3.15225
MF	GO:0004518	nuclease activity	3/33	15/853	0.0174839	0.164645	0.130693	TRINITY_DN10057_c0_g1(-0.34)/TRINITY_DN10490_c0_g1(-0.40)/TRINITY_DN10631_c0_g1(-0.47)	3	5.1697
MF	GO:0044183	protein folding chaperone	2/33	8/853	0.035135	0.164645	0.130693	TRINITY_DN10343_c0_g1(-0.29)/TRINITY_DN1055_c0_g1(-0.33)	2	6.46212
MF	GO:0000155	phosphorelay sensor kinase activity	1/33	1/853	0.038687	0.164645	0.130693	TRINITY_DN1382_c0_g1(-0.34)	1	25.8485
MF	GO:0003774	motor activity	1/33	1/853	0.038687	0.164645	0.130693	TRINITY_DN12958_c0_g1(-0.34)	1	25.8485
MF	GO:0003777	microtubule motor activity	1/33	1/853	0.038687	0.164645	0.130693	TRINITY_DN12958_c0_g1(-0.34)	1	25.8485
MF	GO:0004534	5'-3' exoribonuclease activity	1/33	1/853	0.038687	0.164645	0.130693	TRINITY_DN10057_c0_g1(-0.34)	1	25.8485
MF	GO:0004657	proline dehydrogenase activity	1/33	1/853	0.038687	0.164645	0.130693	TRINITY_DN1117_c0_g1(-0.92)	1	25.8485
MF	GO:0004673	protein histidine kinase activity	1/33	1/853	0.038687	0.164645	0.130693	TRINITY_DN1382_c0_g1(-0.34)	1	25.8485
MF	GO:0004713	protein tyrosine kinase activity	1/33	1/853	0.038687	0.164645	0.130693	TRINITY_DN10241_c0_g1(0.28)	1	25.8485
MF	GO:0005547	phosphatidylinositol-3,4,5-trisphosphate binding	1/33	1/853	0.038687	0.164645	0.130693	TRINITY_DN13386_c0_g1(-0.61)	1	25.8485
MF	GO:0008307	structural constituent of muscle	1/33	1/853	0.038687	0.164645	0.130693	TRINITY_DN10241_c0_g1(0.28)	1	25.8485
MF	GO:0008409	5'-3' exonuclease activity	1/33	1/853	0.038687	0.164645	0.130693	TRINITY_DN10057_c0_g1(-0.34)	1	25.8485
MF	GO:0008574	ATP-dependent microtubule motor activity, plus-end-directed	1/33	1/853	0.038687	0.164645	0.130693	TRINITY_DN12958_c0_g1(-0.34)	1	25.8485
MF	GO:0009882	blue light photoreceptor activity	1/33	1/853	0.038687	0.164645	0.130693	TRINITY_DN1382_c0_g1(-0.34)	1	25.8485
MF	GO:0016162	cellulose 1,4-beta-cellobiosidase activity	1/33	1/853	0.038687	0.164645	0.130693	TRINITY_DN142434_c1_g1(-0.65)	1	25.8485
MF	GO:0016682	oxidoreductase activity, acting on diphenols and related substances as donors, oxygen as acceptor	1/33	1/853	0.038687	0.164645	0.130693	TRINITY_DN112215_c0_g1(-0.48)	1	25.8485
MF	GO:0016775	phosphotransferase activity, nitrogenous group as acceptor	1/33	1/853	0.038687	0.164645	0.130693	TRINITY_DN1382_c0_g1(-0.34)	1	25.8485
MF	GO:0030506	ankyrin binding	1/33	1/853	0.038687	0.164645	0.130693	TRINITY_DN10241_c0_g1(0.28)	1	25.8485
MF	GO:0031433	telethonin binding	1/33	1/853	0.038687	0.164645	0.130693	TRINITY_DN10241_c0_g1(0.28)	1	25.8485
MF	GO:0042805	actinin binding	1/33	1/853	0.038687	0.164645	0.130693	TRINITY_DN10241_c0_g1(0.28)	1	25.8485
MF	GO:0043325	phosphatidylinositol-3,4-bisphosphate binding	1/33	1/853	0.038687	0.164645	0.130693	TRINITY_DN13386_c0_g1(-0.61)	1	25.8485
MF	GO:0051011	microtubule minus-end binding	1/33	1/853	0.038687	0.164645	0.130693	TRINITY_DN15341_c0_g1(-0.30)	1	25.8485
MF	GO:0051371	muscle alpha-actinin binding	1/33	1/853	0.038687	0.164645	0.130693	TRINITY_DN10241_c0_g1(0.28)	1	25.8485
MF	GO:0051393	alpha-actinin binding	1/33	1/853	0.038687	0.164645	0.130693	TRINITY_DN10241_c0_g1(0.28)	1	25.8485
MF	GO:0080025	phosphatidylinositol-3,5-bisphosphate binding	1/33	1/853	0.038687	0.164645	0.130693	TRINITY_DN13386_c0_g1(-0.61)	1	25.8485
MF	GO:0097493	structural molecule activity conferring elasticity	1/33	1/853	0.038687	0.164645	0.130693	TRINITY_DN10241_c0_g1(0.28)	1	25.8485
MF	GO:0102726	DIMBOA glucoside beta-D-glucosidase activity	1/33	1/853	0.038687	0.164645	0.130693	TRINITY_DN142434_c1_g1(-0.65)	1	25.8485
MF	GO:0140299	small molecule sensor activity	1/33	1/853	0.038687	0.164645	0.130693	TRINITY_DN1382_c0_g1(-0.34)	1	25.8485
MF	GO:1990939	ATP-dependent microtubule motor activity	1/33	1/853	0.038687	0.164645	0.130693	TRINITY_DN12958_c0_g1(-0.34)	1	25.8485
MF	GO:0008134	transcription factor binding	2/33	9/853	0.0440917	0.179306	0.142331	TRINITY_DN11727_c0_g1(-0.58)/TRINITY_DN12803_c1_g2(-0.79)	2	5.74411
MF	GO:0045735	nutrient reservoir activity	2/33	9/853	0.0440917	0.179306	0.142331	TRINITY_DN11727_c0_g1(-0.58)/TRINITY_DN12803_c1_g2(-0.79)	2	5.74411
Table S6C. GO enrichment of DEPs in ST at 18 h after salt stress
GO_Category	ID	Description	GeneRatio	BgRatio	pvalue	p.adjust	qvalue	GeneName	Count	RichFactor
BP	GO:0018298	protein-chromophore linkage	6/265	6/918	0.000555617	0.428658	0.428658	TRINITY_DN106724_c0_g2(-0.95)/TRINITY_DN11037_c1_g1(-0.27)/TRINITY_DN1382_c0_g1(-1.43)/TRINITY_DN15318_c0_g1(-2.63)/TRINITY_DN1592_c0_g1(0.27)/TRINITY_DN161376_c1_g3(-1.96)	6	3.46415
BP	GO:0009414	response to water deprivation	18/265	32/918	0.000886599	0.428658	0.428658	TRINITY_DN102333_c0_g1(1.27)/TRINITY_DN10353_c0_g1(0.28)/TRINITY_DN10436_c0_g1(0.28)/TRINITY_DN10742_c0_g1(0.51)/TRINITY_DN1117_c0_g1(-0.76)/TRINITY_DN12797_c0_g1(0.70)/TRINITY_DN13030_c0_g1(0.78)/TRINITY_DN13386_c0_g1(-1.34)/TRINITY_DN1357_c0_g2(0.44)/TRINITY_DN13710_c0_g1(0.36)/TRINITY_DN13730_c0_g1(-1.21)/TRINITY_DN13730_c0_g2(-0.63)/TRINITY_DN13838_c0_g1(0.31)/TRINITY_DN1408_c1_g1(-0.36)/TRIN…	18	1.94858
BP	GO:0009415	response to water	18/265	32/918	0.000886599	0.428658	0.428658	TRINITY_DN102333_c0_g1(1.27)/TRINITY_DN10353_c0_g1(0.28)/TRINITY_DN10436_c0_g1(0.28)/TRINITY_DN10742_c0_g1(0.51)/TRINITY_DN1117_c0_g1(-0.76)/TRINITY_DN12797_c0_g1(0.70)/TRINITY_DN13030_c0_g1(0.78)/TRINITY_DN13386_c0_g1(-1.34)/TRINITY_DN1357_c0_g2(0.44)/TRINITY_DN13710_c0_g1(0.36)/TRINITY_DN13730_c0_g1(-1.21)/TRINITY_DN13730_c0_g2(-0.63)/TRINITY_DN13838_c0_g1(0.31)/TRINITY_DN1408_c1_g1(-0.36)/TRIN…	18	1.94858
BP	GO:0009628	response to abiotic stimulus	57/265	141/918	0.000905744	0.428658	0.428658	TRINITY_DN10057_c0_g1(-1.54)/TRINITY_DN10163_c0_g2(0.44)/TRINITY_DN102333_c0_g1(1.27)/TRINITY_DN10298_c0_g1(-0.36)/TRINITY_DN10353_c0_g1(0.28)/TRINITY_DN10372_c0_g1(0.68)/TRINITY_DN10405_c0_g1(0.31)/TRINITY_DN10436_c0_g1(0.28)/TRINITY_DN10484_c0_g1(-0.31)/TRINITY_DN10722_c0_g2(0.54)/TRINITY_DN10742_c0_g1(0.51)/TRINITY_DN11115_c0_g1(0.62)/TRINITY_DN111156_c0_g1(1.14)/TRINITY_DN11132_c0_g1(0.63)/TR…	57	1.4004
BP	GO:0019252	starch biosynthetic process	8/265	10/918	0.00112924	0.428658	0.428658	TRINITY_DN10372_c0_g1(0.68)/TRINITY_DN10372_c0_g2(0.63)/TRINITY_DN10372_c1_g1(0.45)/TRINITY_DN103894_c0_g1(0.48)/TRINITY_DN10722_c0_g2(0.54)/TRINITY_DN13005_c0_g1(0.35)/TRINITY_DN14710_c0_g1(0.42)/TRINITY_DN159753_c0_g1(0.65)	8	2.77132
BP	GO:0006979	response to oxidative stress	20/265	40/918	0.00318948	0.810499	0.810499	TRINITY_DN10094_c0_g1(0.51)/TRINITY_DN10163_c0_g2(0.44)/TRINITY_DN102333_c0_g1(1.27)/TRINITY_DN10788_c0_g1(0.32)/TRINITY_DN1117_c0_g1(-0.76)/TRINITY_DN11727_c0_g1(-1.67)/TRINITY_DN1230_c0_g1(0.29)/TRINITY_DN12362_c2_g1(-0.72)/TRINITY_DN12803_c0_g1(-0.39)/TRINITY_DN12803_c1_g1(-3.51)/TRINITY_DN1304_c0_g1(-0.94)/TRINITY_DN1304_c0_g2(-0.32)/TRINITY_DN13478_c0_g1(0.81)/TRINITY_DN13535_c0_g1(-0.32)/TR…	20	1.73208
BP	GO:0072330	monocarboxylic acid biosynthetic process	23/265	48/918	0.00319924	0.810499	0.810499	TRINITY_DN10128_c0_g1(0.29)/TRINITY_DN10250_c0_g1(-0.69)/TRINITY_DN10696_c0_g1(-0.80)/TRINITY_DN107370_c0_g1(-0.31)/TRINITY_DN10807_c0_g1(0.30)/TRINITY_DN10871_c0_g1(-1.35)/TRINITY_DN11010_c0_g1(-2.09)/TRINITY_DN112322_c0_g1(1.94)/TRINITY_DN112322_c0_g2(1.04)/TRINITY_DN11446_c0_g1(0.27)/TRINITY_DN11509_c0_g1(-0.41)/TRINITY_DN11582_c4_g2(0.61)/TRINITY_DN122983_c0_g2(1.15)/TRINITY_DN12330_c0_g1(-0.…	23	1.65991
BP	GO:0010466	negative regulation of peptidase activity	4/265	4/918	0.00683248	0.810499	0.810499	TRINITY_DN11194_c0_g1(0.35)/TRINITY_DN112968_c0_g1(0.58)/TRINITY_DN11908_c0_g1(0.33)/TRINITY_DN13414_c0_g1(0.29)	4	3.46415
BP	GO:0010951	negative regulation of endopeptidase activity	4/265	4/918	0.00683248	0.810499	0.810499	TRINITY_DN11194_c0_g1(0.35)/TRINITY_DN112968_c0_g1(0.58)/TRINITY_DN11908_c0_g1(0.33)/TRINITY_DN13414_c0_g1(0.29)	4	3.46415
BP	GO:0050826	response to freezing	4/265	4/918	0.00683248	0.810499	0.810499	TRINITY_DN11132_c0_g1(0.63)/TRINITY_DN1345_c0_g1(0.32)/TRINITY_DN15025_c0_g1(1.17)/TRINITY_DN15733_c0_g1(0.91)	4	3.46415
BP	GO:0051346	negative regulation of hydrolase activity	4/265	4/918	0.00683248	0.810499	0.810499	TRINITY_DN11194_c0_g1(0.35)/TRINITY_DN112968_c0_g1(0.58)/TRINITY_DN11908_c0_g1(0.33)/TRINITY_DN13414_c0_g1(0.29)	4	3.46415
BP	GO:0052547	regulation of peptidase activity	4/265	4/918	0.00683248	0.810499	0.810499	TRINITY_DN11194_c0_g1(0.35)/TRINITY_DN112968_c0_g1(0.58)/TRINITY_DN11908_c0_g1(0.33)/TRINITY_DN13414_c0_g1(0.29)	4	3.46415
BP	GO:0052548	regulation of endopeptidase activity	4/265	4/918	0.00683248	0.810499	0.810499	TRINITY_DN11194_c0_g1(0.35)/TRINITY_DN112968_c0_g1(0.58)/TRINITY_DN11908_c0_g1(0.33)/TRINITY_DN13414_c0_g1(0.29)	4	3.46415
BP	GO:0005982	starch metabolic process	8/265	12/918	0.00700798	0.810499	0.810499	TRINITY_DN10372_c0_g1(0.68)/TRINITY_DN10372_c0_g2(0.63)/TRINITY_DN10372_c1_g1(0.45)/TRINITY_DN103894_c0_g1(0.48)/TRINITY_DN10722_c0_g2(0.54)/TRINITY_DN13005_c0_g1(0.35)/TRINITY_DN14710_c0_g1(0.42)/TRINITY_DN159753_c0_g1(0.65)	8	2.30943
BP	GO:0005978	glycogen biosynthetic process	6/265	8/918	0.00892176	0.810499	0.810499	TRINITY_DN10372_c0_g1(0.68)/TRINITY_DN10372_c0_g2(0.63)/TRINITY_DN10372_c1_g1(0.45)/TRINITY_DN103894_c0_g1(0.48)/TRINITY_DN10722_c0_g2(0.54)/TRINITY_DN14710_c0_g1(0.42)	6	2.59811
BP	GO:0009416	response to light stimulus	18/265	38/918	0.0104761	0.810499	0.810499	TRINITY_DN10057_c0_g1(-1.54)/TRINITY_DN10163_c0_g2(0.44)/TRINITY_DN10372_c0_g1(0.68)/TRINITY_DN10722_c0_g2(0.54)/TRINITY_DN11115_c0_g1(0.62)/TRINITY_DN11582_c4_g2(0.61)/TRINITY_DN12448_c0_g1(0.29)/TRINITY_DN13208_c0_g1(-0.35)/TRINITY_DN13535_c0_g1(-0.32)/TRINITY_DN13665_c0_g1(0.57)/TRINITY_DN13730_c0_g1(-1.21)/TRINITY_DN13730_c0_g2(-0.63)/TRINITY_DN1382_c0_g1(-1.43)/TRINITY_DN14347_c0_g1(0.28)/TR…	18	1.64091
BP	GO:1903047	mitotic cell cycle process	11/265	20/918	0.0118624	0.810499	0.810499	TRINITY_DN10118_c0_g1(-0.34)/TRINITY_DN10471_c0_g1(-0.46)/TRINITY_DN10694_c3_g2(-0.29)/TRINITY_DN12448_c0_g1(0.29)/TRINITY_DN12556_c1_g1(-0.27)/TRINITY_DN12958_c0_g1(-0.84)/TRINITY_DN13053_c0_g1(-0.48)/TRINITY_DN13535_c0_g1(-0.32)/TRINITY_DN15846_c1_g1(0.29)/TRINITY_DN15856_c0_g1(-0.34)/TRINITY_DN16045_c0_g1(-0.90)	11	1.90528
BP	GO:0001101	response to acid chemical	28/265	67/918	0.0128987	0.810499	0.810499	TRINITY_DN10128_c0_g1(0.29)/TRINITY_DN102333_c0_g1(1.27)/TRINITY_DN10290_c0_g1(0.42)/TRINITY_DN10342_c1_g1(-0.40)/TRINITY_DN10353_c0_g1(0.28)/TRINITY_DN10436_c0_g1(0.28)/TRINITY_DN10484_c0_g1(-0.31)/TRINITY_DN10742_c0_g1(0.51)/TRINITY_DN11010_c0_g1(-2.09)/TRINITY_DN1117_c0_g1(-0.76)/TRINITY_DN11727_c0_g1(-1.67)/TRINITY_DN12797_c0_g1(0.70)/TRINITY_DN12803_c0_g1(-0.39)/TRINITY_DN12803_c1_g1(-3.51)/…	28	1.4477
BP	GO:0050896	response to stimulus	116/265	349/918	0.0137075	0.810499	0.810499	TRINITY_DN10057_c0_g1(-1.54)/TRINITY_DN10094_c0_g1(0.51)/TRINITY_DN10100_c0_g1(0.31)/TRINITY_DN10128_c0_g1(0.29)/TRINITY_DN10163_c0_g2(0.44)/TRINITY_DN102333_c0_g1(1.27)/TRINITY_DN10250_c0_g1(-0.69)/TRINITY_DN10260_c0_g1(0.28)/TRINITY_DN10274_c0_g1(0.63)/TRINITY_DN10287_c0_g3(0.45)/TRINITY_DN10290_c0_g1(0.42)/TRINITY_DN10298_c0_g1(-0.36)/TRINITY_DN1033_c0_g1(-0.33)/TRINITY_DN10342_c1_g1(-0.40)/TR…	116	1.15141
BP	GO:0009314	response to radiation	18/265	39/918	0.0144371	0.810499	0.810499	TRINITY_DN10057_c0_g1(-1.54)/TRINITY_DN10163_c0_g2(0.44)/TRINITY_DN10372_c0_g1(0.68)/TRINITY_DN10722_c0_g2(0.54)/TRINITY_DN11115_c0_g1(0.62)/TRINITY_DN11582_c4_g2(0.61)/TRINITY_DN12448_c0_g1(0.29)/TRINITY_DN13208_c0_g1(-0.35)/TRINITY_DN13535_c0_g1(-0.32)/TRINITY_DN13665_c0_g1(0.57)/TRINITY_DN13730_c0_g1(-1.21)/TRINITY_DN13730_c0_g2(-0.63)/TRINITY_DN1382_c0_g1(-1.43)/TRINITY_DN14347_c0_g1(0.28)/TR…	18	1.59884
BP	GO:0072525	pyridine-containing compound biosynthetic process	12/265	23/918	0.0146193	0.810499	0.810499	TRINITY_DN100_c2_g1(-0.42)/TRINITY_DN10696_c0_g1(-0.80)/TRINITY_DN107370_c0_g1(-0.31)/TRINITY_DN10807_c0_g1(0.30)/TRINITY_DN10871_c0_g1(-1.35)/TRINITY_DN112322_c0_g1(1.94)/TRINITY_DN112322_c0_g2(1.04)/TRINITY_DN11446_c0_g1(0.27)/TRINITY_DN11582_c4_g2(0.61)/TRINITY_DN122983_c0_g2(1.15)/TRINITY_DN12520_c0_g1(0.28)/TRINITY_DN14180_c0_g1(-0.50)	12	1.80738
BP	GO:0090305	nucleic acid phosphodiester bond hydrolysis	12/265	23/918	0.0146193	0.810499	0.810499	TRINITY_DN10042_c0_g1(-0.39)/TRINITY_DN10057_c0_g1(-1.54)/TRINITY_DN10200_c0_g1(0.28)/TRINITY_DN10274_c0_g1(0.63)/TRINITY_DN10490_c0_g1(-1.51)/TRINITY_DN10631_c0_g1(-0.95)/TRINITY_DN12829_c0_g1(-0.66)/TRINITY_DN13947_c0_g1(-1.19)/TRINITY_DN14228_c0_g1(0.35)/TRINITY_DN14437_c0_g1(-1.07)/TRINITY_DN159057_c0_g1(0.56)/TRINITY_DN15958_c0_g1(-0.41)	12	1.80738
BP	GO:0009250	glucan biosynthetic process	10/265	18/918	0.0150234	0.810499	0.810499	TRINITY_DN10372_c0_g1(0.68)/TRINITY_DN10372_c0_g2(0.63)/TRINITY_DN10372_c1_g1(0.45)/TRINITY_DN103894_c0_g1(0.48)/TRINITY_DN10722_c0_g2(0.54)/TRINITY_DN10985_c0_g1(-0.71)/TRINITY_DN13005_c0_g1(0.35)/TRINITY_DN14710_c0_g1(0.42)/TRINITY_DN159753_c0_g1(0.65)/TRINITY_DN16045_c0_g1(-0.90)	10	1.92453
BP	GO:0006091	generation of precursor metabolites and energy	28/265	68/918	0.016217	0.810499	0.810499	TRINITY_DN10372_c0_g1(0.68)/TRINITY_DN10372_c0_g2(0.63)/TRINITY_DN10372_c1_g1(0.45)/TRINITY_DN103894_c0_g1(0.48)/TRINITY_DN1068_c0_g1(-1.82)/TRINITY_DN10696_c0_g1(-0.80)/TRINITY_DN10722_c0_g2(0.54)/TRINITY_DN107370_c0_g1(-0.31)/TRINITY_DN10788_c0_g1(0.32)/TRINITY_DN10807_c0_g1(0.30)/TRINITY_DN10871_c0_g1(-1.35)/TRINITY_DN112322_c0_g1(1.94)/TRINITY_DN112322_c0_g2(1.04)/TRINITY_DN11446_c0_g1(0.27)/…	28	1.42642
BP	GO:1901361	organic cyclic compound catabolic process	20/265	45/918	0.016383	0.810499	0.810499	TRINITY_DN10274_c0_g1(0.63)/TRINITY_DN10407_c0_g1(0.50)/TRINITY_DN10631_c0_g1(-0.95)/TRINITY_DN10696_c0_g1(-0.80)/TRINITY_DN107370_c0_g1(-0.31)/TRINITY_DN10807_c0_g1(0.30)/TRINITY_DN10871_c0_g1(-1.35)/TRINITY_DN11148_c0_g1(0.42)/TRINITY_DN1117_c0_g1(-0.76)/TRINITY_DN112322_c0_g1(1.94)/TRINITY_DN112322_c0_g2(1.04)/TRINITY_DN11446_c0_g1(0.27)/TRINITY_DN11563_c0_g1(0.42)/TRINITY_DN11582_c4_g2(0.61)/…	20	1.53962
BP	GO:1901700	response to oxygen-containing compound	36/265	93/918	0.0201126	0.810499	0.810499	TRINITY_DN10094_c0_g1(0.51)/TRINITY_DN10128_c0_g1(0.29)/TRINITY_DN10163_c0_g2(0.44)/TRINITY_DN102333_c0_g1(1.27)/TRINITY_DN10290_c0_g1(0.42)/TRINITY_DN10342_c1_g1(-0.40)/TRINITY_DN10353_c0_g1(0.28)/TRINITY_DN10436_c0_g1(0.28)/TRINITY_DN10484_c0_g1(-0.31)/TRINITY_DN10722_c0_g2(0.54)/TRINITY_DN10742_c0_g1(0.51)/TRINITY_DN11010_c0_g1(-2.09)/TRINITY_DN1117_c0_g1(-0.76)/TRINITY_DN11727_c0_g1(-1.67)/TR…	36	1.34096
BP	GO:0000278	mitotic cell cycle	12/265	24/918	0.0218382	0.810499	0.810499	TRINITY_DN10118_c0_g1(-0.34)/TRINITY_DN10471_c0_g1(-0.46)/TRINITY_DN10694_c3_g2(-0.29)/TRINITY_DN12448_c0_g1(0.29)/TRINITY_DN12556_c1_g1(-0.27)/TRINITY_DN12958_c0_g1(-0.84)/TRINITY_DN13053_c0_g1(-0.48)/TRINITY_DN13478_c0_g1(0.81)/TRINITY_DN13535_c0_g1(-0.32)/TRINITY_DN15846_c1_g1(0.29)/TRINITY_DN15856_c0_g1(-0.34)/TRINITY_DN16045_c0_g1(-0.90)	12	1.73208
BP	GO:0009409	response to cold	16/265	35/918	0.0230509	0.810499	0.810499	TRINITY_DN102333_c0_g1(1.27)/TRINITY_DN10298_c0_g1(-0.36)/TRINITY_DN10742_c0_g1(0.51)/TRINITY_DN11132_c0_g1(0.63)/TRINITY_DN11446_c0_g1(0.27)/TRINITY_DN12797_c0_g1(0.70)/TRINITY_DN13030_c0_g1(0.78)/TRINITY_DN13386_c0_g1(-1.34)/TRINITY_DN1345_c0_g1(0.32)/TRINITY_DN1357_c0_g2(0.44)/TRINITY_DN13838_c0_g1(0.31)/TRINITY_DN1408_c1_g1(-0.36)/TRINITY_DN147453_c0_g1(0.47)/TRINITY_DN15025_c0_g1(1.17)/TRINI…	16	1.58361
BP	GO:0000288	nuclear-transcribed mRNA catabolic process, deadenylation-dependent decay	3/265	3/918	0.0238615	0.810499	0.810499	TRINITY_DN10631_c0_g1(-0.95)/TRINITY_DN11563_c0_g1(0.42)/TRINITY_DN14228_c0_g1(0.35)	3	3.46415
BP	GO:0000291	nuclear-transcribed mRNA catabolic process, exonucleolytic	3/265	3/918	0.0238615	0.810499	0.810499	TRINITY_DN10631_c0_g1(-0.95)/TRINITY_DN11563_c0_g1(0.42)/TRINITY_DN14228_c0_g1(0.35)	3	3.46415
BP	GO:0000911	cytokinesis by cell plate formation	3/265	3/918	0.0238615	0.810499	0.810499	TRINITY_DN12958_c0_g1(-0.84)/TRINITY_DN13053_c0_g1(-0.48)/TRINITY_DN13535_c0_g1(-0.32)	3	3.46415
BP	GO:0010344	seed oilbody biogenesis	3/265	3/918	0.0238615	0.810499	0.810499	TRINITY_DN11132_c0_g1(0.63)/TRINITY_DN1345_c0_g1(0.32)/TRINITY_DN15223_c0_g1(0.65)	3	3.46415
BP	GO:0010555	response to mannitol	3/265	3/918	0.0238615	0.810499	0.810499	TRINITY_DN102333_c0_g1(1.27)/TRINITY_DN13030_c0_g1(0.78)/TRINITY_DN13386_c0_g1(-1.34)	3	3.46415
BP	GO:0019336	phenol-containing compound catabolic process	3/265	3/918	0.0238615	0.810499	0.810499	TRINITY_DN13730_c0_g1(-1.21)/TRINITY_DN13730_c0_g2(-0.63)/TRINITY_DN14058_c0_g1(0.50)	3	3.46415
BP	GO:0030865	cortical cytoskeleton organization	3/265	3/918	0.0238615	0.810499	0.810499	TRINITY_DN12958_c0_g1(-0.84)/TRINITY_DN13323_c1_g1(-0.30)/TRINITY_DN13386_c0_g1(-1.34)	3	3.46415
BP	GO:0031670	cellular response to nutrient	3/265	3/918	0.0238615	0.810499	0.810499	TRINITY_DN10094_c0_g1(0.51)/TRINITY_DN10260_c0_g1(0.28)/TRINITY_DN14147_c0_g1(-0.59)	3	3.46415
BP	GO:0032506	cytokinetic process	3/265	3/918	0.0238615	0.810499	0.810499	TRINITY_DN12958_c0_g1(-0.84)/TRINITY_DN13053_c0_g1(-0.48)/TRINITY_DN13535_c0_g1(-0.32)	3	3.46415
BP	GO:0042537	benzene-containing compound metabolic process	3/265	3/918	0.0238615	0.810499	0.810499	TRINITY_DN13730_c0_g1(-1.21)/TRINITY_DN13730_c0_g2(-0.63)/TRINITY_DN14058_c0_g1(0.50)	3	3.46415
BP	GO:0050000	chromosome localization	3/265	3/918	0.0238615	0.810499	0.810499	TRINITY_DN12921_c1_g1(-0.54)/TRINITY_DN14347_c0_g1(0.28)/TRINITY_DN15856_c0_g1(-0.34)	3	3.46415
BP	GO:1902410	mitotic cytokinetic process	3/265	3/918	0.0238615	0.810499	0.810499	TRINITY_DN12958_c0_g1(-0.84)/TRINITY_DN13053_c0_g1(-0.48)/TRINITY_DN13535_c0_g1(-0.32)	3	3.46415
BP	GO:0009657	plastid organization	8/265	14/918	0.0241142	0.810499	0.810499	TRINITY_DN10050_c0_g1(-1.31)/TRINITY_DN10057_c0_g1(-1.54)/TRINITY_DN10343_c0_g1(-1.44)/TRINITY_DN10420_c0_g1(-0.92)/TRINITY_DN1055_c0_g1(-1.71)/TRINITY_DN1055_c0_g2(-0.48)/TRINITY_DN122983_c0_g2(1.15)/TRINITY_DN13647_c0_g1(-1.42)	8	1.97951
BP	GO:0044272	sulfur compound biosynthetic process	8/265	14/918	0.0241142	0.810499	0.810499	TRINITY_DN1033_c0_g1(-0.33)/TRINITY_DN10353_c0_g1(0.28)/TRINITY_DN11710_c0_g1(-0.51)/TRINITY_DN12330_c0_g1(-0.38)/TRINITY_DN13687_c0_g1(-0.71)/TRINITY_DN14180_c0_g1(-0.50)/TRINITY_DN1432_c0_g1(-0.81)/TRINITY_DN1582_c0_g1(0.47)	8	1.97951
BP	GO:0051254	positive regulation of RNA metabolic process	8/265	14/918	0.0241142	0.810499	0.810499	TRINITY_DN101258_c0_g1(0.47)/TRINITY_DN10260_c0_g1(0.28)/TRINITY_DN10298_c0_g1(-0.36)/TRINITY_DN10742_c0_g1(0.51)/TRINITY_DN13838_c0_g1(0.31)/TRINITY_DN14347_c0_g1(0.28)/TRINITY_DN14445_c0_g1(0.29)/TRINITY_DN15643_c0_g1(0.63)	8	1.97951
BP	GO:0016051	carbohydrate biosynthetic process	17/265	38/918	0.0245313	0.810499	0.810499	TRINITY_DN10372_c0_g1(0.68)/TRINITY_DN10372_c0_g2(0.63)/TRINITY_DN10372_c1_g1(0.45)/TRINITY_DN103894_c0_g1(0.48)/TRINITY_DN10696_c0_g1(-0.80)/TRINITY_DN10722_c0_g2(0.54)/TRINITY_DN10871_c0_g1(-1.35)/TRINITY_DN10985_c0_g1(-0.71)/TRINITY_DN112322_c0_g1(1.94)/TRINITY_DN112322_c0_g2(1.04)/TRINITY_DN122983_c0_g2(1.15)/TRINITY_DN13005_c0_g1(0.35)/TRINITY_DN14710_c0_g1(0.42)/TRINITY_DN1477_c2_g1(-0.51)/…	17	1.54975
BP	GO:0010035	response to inorganic substance	33/265	85/918	0.024683	0.810499	0.810499	TRINITY_DN10094_c0_g1(0.51)/TRINITY_DN10163_c0_g2(0.44)/TRINITY_DN102333_c0_g1(1.27)/TRINITY_DN10353_c0_g1(0.28)/TRINITY_DN10420_c0_g1(-0.92)/TRINITY_DN10436_c0_g1(0.28)/TRINITY_DN10479_c0_g1(0.41)/TRINITY_DN10742_c0_g1(0.51)/TRINITY_DN1117_c0_g1(-0.76)/TRINITY_DN112322_c0_g1(1.94)/TRINITY_DN11727_c0_g1(-1.67)/TRINITY_DN12174_c0_g1(-0.28)/TRINITY_DN1230_c0_g1(0.29)/TRINITY_DN12797_c0_g1(0.70)/TRI…	33	1.34491
BP	GO:0000281	mitotic cytokinesis	4/265	5/918	0.0263581	0.810499	0.810499	TRINITY_DN12958_c0_g1(-0.84)/TRINITY_DN13053_c0_g1(-0.48)/TRINITY_DN13535_c0_g1(-0.32)/TRINITY_DN16045_c0_g1(-0.90)	4	2.77132
BP	GO:0000910	cytokinesis	4/265	5/918	0.0263581	0.810499	0.810499	TRINITY_DN12958_c0_g1(-0.84)/TRINITY_DN13053_c0_g1(-0.48)/TRINITY_DN13535_c0_g1(-0.32)/TRINITY_DN16045_c0_g1(-0.90)	4	2.77132
BP	GO:0019684	photosynthesis, light reaction	4/265	5/918	0.0263581	0.810499	0.810499	TRINITY_DN13077_c0_g1(-2.11)/TRINITY_DN15318_c0_g1(-2.63)/TRINITY_DN15601_c0_g1(-0.80)/TRINITY_DN161376_c1_g3(-1.96)	4	2.77132
BP	GO:0061640	cytoskeleton-dependent cytokinesis	4/265	5/918	0.0263581	0.810499	0.810499	TRINITY_DN12958_c0_g1(-0.84)/TRINITY_DN13053_c0_g1(-0.48)/TRINITY_DN13535_c0_g1(-0.32)/TRINITY_DN16045_c0_g1(-0.90)	4	2.77132
BP	GO:0019439	aromatic compound catabolic process	19/265	44/918	0.0268651	0.810499	0.810499	TRINITY_DN10274_c0_g1(0.63)/TRINITY_DN10407_c0_g1(0.50)/TRINITY_DN10631_c0_g1(-0.95)/TRINITY_DN10696_c0_g1(-0.80)/TRINITY_DN107370_c0_g1(-0.31)/TRINITY_DN10807_c0_g1(0.30)/TRINITY_DN10871_c0_g1(-1.35)/TRINITY_DN11148_c0_g1(0.42)/TRINITY_DN112322_c0_g1(1.94)/TRINITY_DN112322_c0_g2(1.04)/TRINITY_DN11446_c0_g1(0.27)/TRINITY_DN11563_c0_g1(0.42)/TRINITY_DN11582_c4_g2(0.61)/TRINITY_DN122983_c0_g2(1.15)…	19	1.49588
BP	GO:0009266	response to temperature stimulus	23/265	56/918	0.0295498	0.810499	0.810499	TRINITY_DN10163_c0_g2(0.44)/TRINITY_DN102333_c0_g1(1.27)/TRINITY_DN10298_c0_g1(-0.36)/TRINITY_DN10742_c0_g1(0.51)/TRINITY_DN111156_c0_g1(1.14)/TRINITY_DN11132_c0_g1(0.63)/TRINITY_DN11446_c0_g1(0.27)/TRINITY_DN12797_c0_g1(0.70)/TRINITY_DN12955_c0_g1(-0.42)/TRINITY_DN13030_c0_g1(0.78)/TRINITY_DN13386_c0_g1(-1.34)/TRINITY_DN1345_c0_g1(0.32)/TRINITY_DN1357_c0_g2(0.44)/TRINITY_DN13665_c0_g1(0.57)/TRIN…	23	1.42278
BP	GO:0045935	positive regulation of nucleobase-containing compound metabolic process	9/265	17/918	0.0304124	0.810499	0.810499	TRINITY_DN101258_c0_g1(0.47)/TRINITY_DN10260_c0_g1(0.28)/TRINITY_DN10298_c0_g1(-0.36)/TRINITY_DN10742_c0_g1(0.51)/TRINITY_DN11896_c0_g1(-0.90)/TRINITY_DN13838_c0_g1(0.31)/TRINITY_DN14347_c0_g1(0.28)/TRINITY_DN14445_c0_g1(0.29)/TRINITY_DN15643_c0_g1(0.63)	9	1.83396
BP	GO:0009611	response to wounding	7/265	12/918	0.0305524	0.810499	0.810499	TRINITY_DN102333_c0_g1(1.27)/TRINITY_DN10250_c0_g1(-0.69)/TRINITY_DN11010_c0_g1(-2.09)/TRINITY_DN11509_c0_g1(-0.41)/TRINITY_DN11727_c0_g1(-1.67)/TRINITY_DN12803_c0_g1(-0.39)/TRINITY_DN12803_c1_g1(-3.51)	7	2.02075
BP	GO:0009658	chloroplast organization	7/265	12/918	0.0305524	0.810499	0.810499	TRINITY_DN10050_c0_g1(-1.31)/TRINITY_DN10057_c0_g1(-1.54)/TRINITY_DN10343_c0_g1(-1.44)/TRINITY_DN1055_c0_g1(-1.71)/TRINITY_DN1055_c0_g2(-0.48)/TRINITY_DN122983_c0_g2(1.15)/TRINITY_DN13647_c0_g1(-1.42)	7	2.02075
BP	GO:0015979	photosynthesis	12/265	25/918	0.0313938	0.810499	0.810499	TRINITY_DN10420_c0_g1(-0.92)/TRINITY_DN10507_c0_g1(-1.40)/TRINITY_DN106724_c0_g2(-0.95)/TRINITY_DN10696_c0_g1(-0.80)/TRINITY_DN11934_c0_g1(-1.18)/TRINITY_DN122983_c0_g2(1.15)/TRINITY_DN13077_c0_g1(-2.11)/TRINITY_DN1477_c2_g1(-0.51)/TRINITY_DN15318_c0_g1(-2.63)/TRINITY_DN1538_c0_g1(-0.40)/TRINITY_DN15601_c0_g1(-0.80)/TRINITY_DN161376_c1_g3(-1.96)	12	1.66279
BP	GO:0072524	pyridine-containing compound metabolic process	13/265	28/918	0.0343432	0.810499	0.810499	TRINITY_DN100_c2_g1(-0.42)/TRINITY_DN10696_c0_g1(-0.80)/TRINITY_DN107370_c0_g1(-0.31)/TRINITY_DN10807_c0_g1(0.30)/TRINITY_DN10871_c0_g1(-1.35)/TRINITY_DN112322_c0_g1(1.94)/TRINITY_DN112322_c0_g2(1.04)/TRINITY_DN11446_c0_g1(0.27)/TRINITY_DN11582_c4_g2(0.61)/TRINITY_DN122983_c0_g2(1.15)/TRINITY_DN12520_c0_g1(0.28)/TRINITY_DN14180_c0_g1(-0.50)/TRINITY_DN1538_c0_g1(-0.40)	13	1.60836
BP	GO:0000271	polysaccharide biosynthetic process	10/265	20/918	0.0356936	0.810499	0.810499	TRINITY_DN10372_c0_g1(0.68)/TRINITY_DN10372_c0_g2(0.63)/TRINITY_DN10372_c1_g1(0.45)/TRINITY_DN103894_c0_g1(0.48)/TRINITY_DN10722_c0_g2(0.54)/TRINITY_DN10985_c0_g1(-0.71)/TRINITY_DN13005_c0_g1(0.35)/TRINITY_DN14710_c0_g1(0.42)/TRINITY_DN159753_c0_g1(0.65)/TRINITY_DN16045_c0_g1(-0.90)	10	1.73208
BP	GO:0006096	glycolytic process	10/265	20/918	0.0356936	0.810499	0.810499	TRINITY_DN10696_c0_g1(-0.80)/TRINITY_DN107370_c0_g1(-0.31)/TRINITY_DN10807_c0_g1(0.30)/TRINITY_DN10871_c0_g1(-1.35)/TRINITY_DN112322_c0_g1(1.94)/TRINITY_DN112322_c0_g2(1.04)/TRINITY_DN11446_c0_g1(0.27)/TRINITY_DN11582_c4_g2(0.61)/TRINITY_DN122983_c0_g2(1.15)/TRINITY_DN14180_c0_g1(-0.50)	10	1.73208
BP	GO:0006757	ATP generation from ADP	10/265	20/918	0.0356936	0.810499	0.810499	TRINITY_DN10696_c0_g1(-0.80)/TRINITY_DN107370_c0_g1(-0.31)/TRINITY_DN10807_c0_g1(0.30)/TRINITY_DN10871_c0_g1(-1.35)/TRINITY_DN112322_c0_g1(1.94)/TRINITY_DN112322_c0_g2(1.04)/TRINITY_DN11446_c0_g1(0.27)/TRINITY_DN11582_c4_g2(0.61)/TRINITY_DN122983_c0_g2(1.15)/TRINITY_DN14180_c0_g1(-0.50)	10	1.73208
BP	GO:0009135	purine nucleoside diphosphate metabolic process	10/265	20/918	0.0356936	0.810499	0.810499	TRINITY_DN10696_c0_g1(-0.80)/TRINITY_DN107370_c0_g1(-0.31)/TRINITY_DN10807_c0_g1(0.30)/TRINITY_DN10871_c0_g1(-1.35)/TRINITY_DN112322_c0_g1(1.94)/TRINITY_DN112322_c0_g2(1.04)/TRINITY_DN11446_c0_g1(0.27)/TRINITY_DN11582_c4_g2(0.61)/TRINITY_DN122983_c0_g2(1.15)/TRINITY_DN14180_c0_g1(-0.50)	10	1.73208
BP	GO:0009179	purine ribonucleoside diphosphate metabolic process	10/265	20/918	0.0356936	0.810499	0.810499	TRINITY_DN10696_c0_g1(-0.80)/TRINITY_DN107370_c0_g1(-0.31)/TRINITY_DN10807_c0_g1(0.30)/TRINITY_DN10871_c0_g1(-1.35)/TRINITY_DN112322_c0_g1(1.94)/TRINITY_DN112322_c0_g2(1.04)/TRINITY_DN11446_c0_g1(0.27)/TRINITY_DN11582_c4_g2(0.61)/TRINITY_DN122983_c0_g2(1.15)/TRINITY_DN14180_c0_g1(-0.50)	10	1.73208
BP	GO:0009185	ribonucleoside diphosphate metabolic process	10/265	20/918	0.0356936	0.810499	0.810499	TRINITY_DN10696_c0_g1(-0.80)/TRINITY_DN107370_c0_g1(-0.31)/TRINITY_DN10807_c0_g1(0.30)/TRINITY_DN10871_c0_g1(-1.35)/TRINITY_DN112322_c0_g1(1.94)/TRINITY_DN112322_c0_g2(1.04)/TRINITY_DN11446_c0_g1(0.27)/TRINITY_DN11582_c4_g2(0.61)/TRINITY_DN122983_c0_g2(1.15)/TRINITY_DN14180_c0_g1(-0.50)	10	1.73208
BP	GO:0033692	cellular polysaccharide biosynthetic process	10/265	20/918	0.0356936	0.810499	0.810499	TRINITY_DN10372_c0_g1(0.68)/TRINITY_DN10372_c0_g2(0.63)/TRINITY_DN10372_c1_g1(0.45)/TRINITY_DN103894_c0_g1(0.48)/TRINITY_DN10722_c0_g2(0.54)/TRINITY_DN10985_c0_g1(-0.71)/TRINITY_DN13005_c0_g1(0.35)/TRINITY_DN14710_c0_g1(0.42)/TRINITY_DN159753_c0_g1(0.65)/TRINITY_DN16045_c0_g1(-0.90)	10	1.73208
BP	GO:0042866	pyruvate biosynthetic process	10/265	20/918	0.0356936	0.810499	0.810499	TRINITY_DN10696_c0_g1(-0.80)/TRINITY_DN107370_c0_g1(-0.31)/TRINITY_DN10807_c0_g1(0.30)/TRINITY_DN10871_c0_g1(-1.35)/TRINITY_DN112322_c0_g1(1.94)/TRINITY_DN112322_c0_g2(1.04)/TRINITY_DN11446_c0_g1(0.27)/TRINITY_DN11582_c4_g2(0.61)/TRINITY_DN122983_c0_g2(1.15)/TRINITY_DN14180_c0_g1(-0.50)	10	1.73208
BP	GO:0046031	ADP metabolic process	10/265	20/918	0.0356936	0.810499	0.810499	TRINITY_DN10696_c0_g1(-0.80)/TRINITY_DN107370_c0_g1(-0.31)/TRINITY_DN10807_c0_g1(0.30)/TRINITY_DN10871_c0_g1(-1.35)/TRINITY_DN112322_c0_g1(1.94)/TRINITY_DN112322_c0_g2(1.04)/TRINITY_DN11446_c0_g1(0.27)/TRINITY_DN11582_c4_g2(0.61)/TRINITY_DN122983_c0_g2(1.15)/TRINITY_DN14180_c0_g1(-0.50)	10	1.73208
BP	GO:0032787	monocarboxylic acid metabolic process	25/265	63/918	0.0370193	0.810499	0.810499	TRINITY_DN10128_c0_g1(0.29)/TRINITY_DN10250_c0_g1(-0.69)/TRINITY_DN10313_c0_g2(-0.36)/TRINITY_DN10696_c0_g1(-0.80)/TRINITY_DN107370_c0_g1(-0.31)/TRINITY_DN10807_c0_g1(0.30)/TRINITY_DN10871_c0_g1(-1.35)/TRINITY_DN11010_c0_g1(-2.09)/TRINITY_DN112322_c0_g1(1.94)/TRINITY_DN112322_c0_g2(1.04)/TRINITY_DN11446_c0_g1(0.27)/TRINITY_DN11509_c0_g1(-0.41)/TRINITY_DN11582_c4_g2(0.61)/TRINITY_DN122983_c0_g2(1.…	25	1.37466
BP	GO:0005977	glycogen metabolic process	6/265	10/918	0.0386802	0.810499	0.810499	TRINITY_DN10372_c0_g1(0.68)/TRINITY_DN10372_c0_g2(0.63)/TRINITY_DN10372_c1_g1(0.45)/TRINITY_DN103894_c0_g1(0.48)/TRINITY_DN10722_c0_g2(0.54)/TRINITY_DN14710_c0_g1(0.42)	6	2.07849
BP	GO:0006112	energy reserve metabolic process	6/265	10/918	0.0386802	0.810499	0.810499	TRINITY_DN10372_c0_g1(0.68)/TRINITY_DN10372_c0_g2(0.63)/TRINITY_DN10372_c1_g1(0.45)/TRINITY_DN103894_c0_g1(0.48)/TRINITY_DN10722_c0_g2(0.54)/TRINITY_DN14710_c0_g1(0.42)	6	2.07849
BP	GO:0044092	negative regulation of molecular function	6/265	10/918	0.0386802	0.810499	0.810499	TRINITY_DN10187_c0_g1(0.42)/TRINITY_DN11194_c0_g1(0.35)/TRINITY_DN112968_c0_g1(0.58)/TRINITY_DN11908_c0_g1(0.33)/TRINITY_DN13414_c0_g1(0.29)/TRINITY_DN13535_c0_g1(-0.32)	6	2.07849
BP	GO:0071322	cellular response to carbohydrate stimulus	6/265	10/918	0.0386802	0.810499	0.810499	TRINITY_DN10128_c0_g1(0.29)/TRINITY_DN10722_c0_g2(0.54)/TRINITY_DN12174_c0_g1(-0.28)/TRINITY_DN13386_c0_g1(-1.34)/TRINITY_DN13838_c0_g1(0.31)/TRINITY_DN14710_c0_g1(0.42)	6	2.07849
BP	GO:0009617	response to bacterium	11/265	23/918	0.0400559	0.810499	0.810499	TRINITY_DN102333_c0_g1(1.27)/TRINITY_DN11010_c0_g1(-2.09)/TRINITY_DN1117_c0_g1(-0.76)/TRINITY_DN126098_c0_g1(-1.20)/TRINITY_DN12702_c1_g1(0.30)/TRINITY_DN13386_c0_g1(-1.34)/TRINITY_DN13665_c0_g1(0.57)/TRINITY_DN13710_c0_g1(0.36)/TRINITY_DN1408_c1_g1(-0.36)/TRINITY_DN1538_c0_g1(-0.40)/TRINITY_DN15601_c0_g1(-0.80)	11	1.65677
BP	GO:0016053	organic acid biosynthetic process	31/265	82/918	0.0428208	0.810499	0.810499	TRINITY_DN10128_c0_g1(0.29)/TRINITY_DN10250_c0_g1(-0.69)/TRINITY_DN1033_c0_g1(-0.33)/TRINITY_DN10353_c0_g1(0.28)/TRINITY_DN10696_c0_g1(-0.80)/TRINITY_DN107370_c0_g1(-0.31)/TRINITY_DN10807_c0_g1(0.30)/TRINITY_DN10871_c0_g1(-1.35)/TRINITY_DN11010_c0_g1(-2.09)/TRINITY_DN112322_c0_g1(1.94)/TRINITY_DN112322_c0_g2(1.04)/TRINITY_DN11446_c0_g1(0.27)/TRINITY_DN11509_c0_g1(-0.41)/TRINITY_DN11582_c4_g2(0.61…	31	1.30962
BP	GO:0046394	carboxylic acid biosynthetic process	31/265	82/918	0.0428208	0.810499	0.810499	TRINITY_DN10128_c0_g1(0.29)/TRINITY_DN10250_c0_g1(-0.69)/TRINITY_DN1033_c0_g1(-0.33)/TRINITY_DN10353_c0_g1(0.28)/TRINITY_DN10696_c0_g1(-0.80)/TRINITY_DN107370_c0_g1(-0.31)/TRINITY_DN10807_c0_g1(0.30)/TRINITY_DN10871_c0_g1(-1.35)/TRINITY_DN11010_c0_g1(-2.09)/TRINITY_DN112322_c0_g1(1.94)/TRINITY_DN112322_c0_g2(1.04)/TRINITY_DN11446_c0_g1(0.27)/TRINITY_DN11509_c0_g1(-0.41)/TRINITY_DN11582_c4_g2(0.61…	31	1.30962
BP	GO:0006633	fatty acid biosynthetic process	9/265	18/918	0.0458013	0.810499	0.810499	TRINITY_DN10128_c0_g1(0.29)/TRINITY_DN10250_c0_g1(-0.69)/TRINITY_DN11010_c0_g1(-2.09)/TRINITY_DN11509_c0_g1(-0.41)/TRINITY_DN12330_c0_g1(-0.38)/TRINITY_DN13599_c0_g1(-0.35)/TRINITY_DN13687_c0_g1(-0.71)/TRINITY_DN1579_c0_g1(0.41)/TRINITY_DN1643_c0_g1(0.60)	9	1.73208
BP	GO:0009753	response to jasmonic acid	5/265	8/918	0.0488443	0.810499	0.810499	TRINITY_DN11010_c0_g1(-2.09)/TRINITY_DN11727_c0_g1(-1.67)/TRINITY_DN12803_c0_g1(-0.39)/TRINITY_DN12803_c1_g1(-3.51)/TRINITY_DN13710_c0_g1(0.36)	5	2.16509
BP	GO:0031407	oxylipin metabolic process	5/265	8/918	0.0488443	0.810499	0.810499	TRINITY_DN10250_c0_g1(-0.69)/TRINITY_DN11010_c0_g1(-2.09)/TRINITY_DN11509_c0_g1(-0.41)/TRINITY_DN13599_c0_g1(-0.35)/TRINITY_DN1643_c0_g1(0.60)	5	2.16509
BP	GO:0031408	oxylipin biosynthetic process	5/265	8/918	0.0488443	0.810499	0.810499	TRINITY_DN10250_c0_g1(-0.69)/TRINITY_DN11010_c0_g1(-2.09)/TRINITY_DN11509_c0_g1(-0.41)/TRINITY_DN13599_c0_g1(-0.35)/TRINITY_DN1643_c0_g1(0.60)	5	2.16509
BP	GO:0070542	response to fatty acid	5/265	8/918	0.0488443	0.810499	0.810499	TRINITY_DN11010_c0_g1(-2.09)/TRINITY_DN11727_c0_g1(-1.67)/TRINITY_DN12803_c0_g1(-0.39)/TRINITY_DN12803_c1_g1(-3.51)/TRINITY_DN13710_c0_g1(0.36)	5	2.16509
CC	GO:0009579	thylakoid	23/268	37/911	2.46355e-05	0.0092383	0.00912809	TRINITY_DN10050_c0_g1(-1.31)/TRINITY_DN101782_c0_g1(-0.94)/TRINITY_DN10287_c0_g3(0.45)/TRINITY_DN10343_c0_g1(-1.44)/TRINITY_DN10420_c0_g1(-0.92)/TRINITY_DN10507_c0_g1(-1.40)/TRINITY_DN1055_c0_g1(-1.71)/TRINITY_DN1055_c0_g2(-0.48)/TRINITY_DN106724_c0_g2(-0.95)/TRINITY_DN11010_c0_g1(-2.09)/TRINITY_DN1187_c0_g1(0.57)/TRINITY_DN122983_c0_g2(1.15)/TRINITY_DN12955_c0_g1(-0.42)/TRINITY_DN13077_c0_g1(-2.…	23	2.11305
CC	GO:0009532	plastid stroma	35/268	69/911	8.8369e-05	0.0165692	0.0163715	TRINITY_DN10050_c0_g1(-1.31)/TRINITY_DN101782_c0_g1(-0.94)/TRINITY_DN10239_c0_g1(0.50)/TRINITY_DN1033_c0_g1(-0.33)/TRINITY_DN10343_c0_g1(-1.44)/TRINITY_DN10372_c0_g1(0.68)/TRINITY_DN10420_c0_g1(-0.92)/TRINITY_DN1055_c0_g1(-1.71)/TRINITY_DN1055_c0_g2(-0.48)/TRINITY_DN10722_c0_g2(0.54)/TRINITY_DN10871_c0_g1(-1.35)/TRINITY_DN11010_c0_g1(-2.09)/TRINITY_DN11375_c0_g1(-0.55)/TRINITY_DN11934_c0_g1(-1.18…	35	1.72426
CC	GO:0009570	chloroplast stroma	34/268	68/911	0.000164236	0.0204161	0.0201725	TRINITY_DN10050_c0_g1(-1.31)/TRINITY_DN101782_c0_g1(-0.94)/TRINITY_DN10239_c0_g1(0.50)/TRINITY_DN1033_c0_g1(-0.33)/TRINITY_DN10343_c0_g1(-1.44)/TRINITY_DN10372_c0_g1(0.68)/TRINITY_DN10420_c0_g1(-0.92)/TRINITY_DN1055_c0_g1(-1.71)/TRINITY_DN1055_c0_g2(-0.48)/TRINITY_DN10722_c0_g2(0.54)/TRINITY_DN10871_c0_g1(-1.35)/TRINITY_DN11010_c0_g1(-2.09)/TRINITY_DN11375_c0_g1(-0.55)/TRINITY_DN11934_c0_g1(-1.18…	34	1.69963
CC	GO:0009534	chloroplast thylakoid	16/268	25/911	0.000292327	0.0204161	0.0201725	TRINITY_DN10050_c0_g1(-1.31)/TRINITY_DN10287_c0_g3(0.45)/TRINITY_DN10420_c0_g1(-0.92)/TRINITY_DN10507_c0_g1(-1.40)/TRINITY_DN106724_c0_g2(-0.95)/TRINITY_DN11010_c0_g1(-2.09)/TRINITY_DN1187_c0_g1(0.57)/TRINITY_DN12955_c0_g1(-0.42)/TRINITY_DN13077_c0_g1(-2.11)/TRINITY_DN14283_c0_g1(-1.08)/TRINITY_DN14434_c0_g1(-0.92)/TRINITY_DN1477_c2_g1(-0.51)/TRINITY_DN15318_c0_g1(-2.63)/TRINITY_DN1538_c0_g1(-0.4…	16	2.17552
CC	GO:0031976	plastid thylakoid	16/268	25/911	0.000292327	0.0204161	0.0201725	TRINITY_DN10050_c0_g1(-1.31)/TRINITY_DN10287_c0_g3(0.45)/TRINITY_DN10420_c0_g1(-0.92)/TRINITY_DN10507_c0_g1(-1.40)/TRINITY_DN106724_c0_g2(-0.95)/TRINITY_DN11010_c0_g1(-2.09)/TRINITY_DN1187_c0_g1(0.57)/TRINITY_DN12955_c0_g1(-0.42)/TRINITY_DN13077_c0_g1(-2.11)/TRINITY_DN14283_c0_g1(-1.08)/TRINITY_DN14434_c0_g1(-0.92)/TRINITY_DN1477_c2_g1(-0.51)/TRINITY_DN15318_c0_g1(-2.63)/TRINITY_DN1538_c0_g1(-0.4…	16	2.17552
CC	GO:0009535	chloroplast thylakoid membrane	13/268	19/911	0.000435543	0.0204161	0.0201725	TRINITY_DN10420_c0_g1(-0.92)/TRINITY_DN10507_c0_g1(-1.40)/TRINITY_DN106724_c0_g2(-0.95)/TRINITY_DN11010_c0_g1(-2.09)/TRINITY_DN1187_c0_g1(0.57)/TRINITY_DN12955_c0_g1(-0.42)/TRINITY_DN13077_c0_g1(-2.11)/TRINITY_DN14434_c0_g1(-0.92)/TRINITY_DN1477_c2_g1(-0.51)/TRINITY_DN15318_c0_g1(-2.63)/TRINITY_DN1538_c0_g1(-0.40)/TRINITY_DN15601_c0_g1(-0.80)/TRINITY_DN161376_c1_g3(-1.96)	13	2.32581
CC	GO:0042651	thylakoid membrane	13/268	19/911	0.000435543	0.0204161	0.0201725	TRINITY_DN10420_c0_g1(-0.92)/TRINITY_DN10507_c0_g1(-1.40)/TRINITY_DN106724_c0_g2(-0.95)/TRINITY_DN11010_c0_g1(-2.09)/TRINITY_DN1187_c0_g1(0.57)/TRINITY_DN12955_c0_g1(-0.42)/TRINITY_DN13077_c0_g1(-2.11)/TRINITY_DN14434_c0_g1(-0.92)/TRINITY_DN1477_c2_g1(-0.51)/TRINITY_DN15318_c0_g1(-2.63)/TRINITY_DN1538_c0_g1(-0.40)/TRINITY_DN15601_c0_g1(-0.80)/TRINITY_DN161376_c1_g3(-1.96)	13	2.32581
CC	GO:0055035	plastid thylakoid membrane	13/268	19/911	0.000435543	0.0204161	0.0201725	TRINITY_DN10420_c0_g1(-0.92)/TRINITY_DN10507_c0_g1(-1.40)/TRINITY_DN106724_c0_g2(-0.95)/TRINITY_DN11010_c0_g1(-2.09)/TRINITY_DN1187_c0_g1(0.57)/TRINITY_DN12955_c0_g1(-0.42)/TRINITY_DN13077_c0_g1(-2.11)/TRINITY_DN14434_c0_g1(-0.92)/TRINITY_DN1477_c2_g1(-0.51)/TRINITY_DN15318_c0_g1(-2.63)/TRINITY_DN1538_c0_g1(-0.40)/TRINITY_DN15601_c0_g1(-0.80)/TRINITY_DN161376_c1_g3(-1.96)	13	2.32581
CC	GO:0009941	chloroplast envelope	27/268	53/911	0.000564835	0.0235348	0.023254	TRINITY_DN10050_c0_g1(-1.31)/TRINITY_DN10239_c0_g1(0.50)/TRINITY_DN10343_c0_g1(-1.44)/TRINITY_DN10420_c0_g1(-0.92)/TRINITY_DN10546_c0_g1(-1.07)/TRINITY_DN1055_c0_g1(-1.71)/TRINITY_DN1055_c0_g2(-0.48)/TRINITY_DN11010_c0_g1(-2.09)/TRINITY_DN11375_c0_g1(-0.55)/TRINITY_DN1180_c0_g1(0.60)/TRINITY_DN1187_c0_g1(0.57)/TRINITY_DN122983_c0_g2(1.15)/TRINITY_DN126098_c0_g1(-1.20)/TRINITY_DN12839_c0_g1(-0.35)…	27	1.7317
CC	GO:0009526	plastid envelope	27/268	54/911	0.000829496	0.0311061	0.030735	TRINITY_DN10050_c0_g1(-1.31)/TRINITY_DN10239_c0_g1(0.50)/TRINITY_DN10343_c0_g1(-1.44)/TRINITY_DN10420_c0_g1(-0.92)/TRINITY_DN10546_c0_g1(-1.07)/TRINITY_DN1055_c0_g1(-1.71)/TRINITY_DN1055_c0_g2(-0.48)/TRINITY_DN11010_c0_g1(-2.09)/TRINITY_DN11375_c0_g1(-0.55)/TRINITY_DN1180_c0_g1(0.60)/TRINITY_DN1187_c0_g1(0.57)/TRINITY_DN122983_c0_g2(1.15)/TRINITY_DN126098_c0_g1(-1.20)/TRINITY_DN12839_c0_g1(-0.35)…	27	1.69963
CC	GO:0034357	photosynthetic membrane	13/268	20/911	0.000918353	0.0313075	0.030934	TRINITY_DN10420_c0_g1(-0.92)/TRINITY_DN10507_c0_g1(-1.40)/TRINITY_DN106724_c0_g2(-0.95)/TRINITY_DN11010_c0_g1(-2.09)/TRINITY_DN1187_c0_g1(0.57)/TRINITY_DN12955_c0_g1(-0.42)/TRINITY_DN13077_c0_g1(-2.11)/TRINITY_DN14434_c0_g1(-0.92)/TRINITY_DN1477_c2_g1(-0.51)/TRINITY_DN15318_c0_g1(-2.63)/TRINITY_DN1538_c0_g1(-0.40)/TRINITY_DN15601_c0_g1(-0.80)/TRINITY_DN161376_c1_g3(-1.96)	13	2.20951
CC	GO:0009536	plastid	76/268	197/911	0.00114192	0.0334048	0.0330063	TRINITY_DN10050_c0_g1(-1.31)/TRINITY_DN10057_c0_g1(-1.54)/TRINITY_DN101782_c0_g1(-0.94)/TRINITY_DN10239_c0_g1(0.50)/TRINITY_DN10287_c0_g3(0.45)/TRINITY_DN1033_c0_g1(-0.33)/TRINITY_DN10343_c0_g1(-1.44)/TRINITY_DN10372_c0_g1(0.68)/TRINITY_DN10372_c0_g2(0.63)/TRINITY_DN10372_c1_g1(0.45)/TRINITY_DN103894_c0_g1(0.48)/TRINITY_DN10420_c0_g1(-0.92)/TRINITY_DN10507_c0_g1(-1.40)/TRINITY_DN10544_c0_g2(-0.93…	76	1.31139
CC	GO:0009507	chloroplast	75/268	194/911	0.00115803	0.0334048	0.0330063	TRINITY_DN10050_c0_g1(-1.31)/TRINITY_DN10057_c0_g1(-1.54)/TRINITY_DN101782_c0_g1(-0.94)/TRINITY_DN10239_c0_g1(0.50)/TRINITY_DN10287_c0_g3(0.45)/TRINITY_DN1033_c0_g1(-0.33)/TRINITY_DN10343_c0_g1(-1.44)/TRINITY_DN10372_c0_g1(0.68)/TRINITY_DN10372_c0_g2(0.63)/TRINITY_DN10372_c1_g1(0.45)/TRINITY_DN103894_c0_g1(0.48)/TRINITY_DN10420_c0_g1(-0.92)/TRINITY_DN10507_c0_g1(-1.40)/TRINITY_DN10544_c0_g2(-0.93…	75	1.31414
CC	GO:0005576	extracellular region	43/268	102/911	0.00246944	0.0661456	0.0653565	TRINITY_DN10027_c0_g1(-0.32)/TRINITY_DN10084_c0_g1(-0.42)/TRINITY_DN10187_c0_g1(0.42)/TRINITY_DN10287_c0_g3(0.45)/TRINITY_DN10343_c0_g1(-1.44)/TRINITY_DN10372_c0_g1(0.68)/TRINITY_DN1043_c0_g1(0.38)/TRINITY_DN1055_c0_g1(-1.71)/TRINITY_DN1055_c0_g2(-0.48)/TRINITY_DN11018_c1_g1(0.46)/TRINITY_DN11088_c0_g1(-0.28)/TRINITY_DN11088_c1_g2(-0.26)/TRINITY_DN11132_c0_g1(0.63)/TRINITY_DN11194_c0_g1(0.35)/TRI…	43	1.43302
CC	GO:0009501	amyloplast	9/268	13/911	0.00325954	0.0814884	0.0805163	TRINITY_DN10372_c0_g1(0.68)/TRINITY_DN10372_c0_g2(0.63)/TRINITY_DN10372_c1_g1(0.45)/TRINITY_DN103894_c0_g1(0.48)/TRINITY_DN10722_c0_g2(0.54)/TRINITY_DN1180_c0_g1(0.60)/TRINITY_DN13005_c0_g1(0.35)/TRINITY_DN14710_c0_g1(0.42)/TRINITY_DN159753_c0_g1(0.65)	9	2.35333
CC	GO:0048046	apoplast	20/268	42/911	0.00824207	0.193173	0.190869	TRINITY_DN10027_c0_g1(-0.32)/TRINITY_DN10287_c0_g3(0.45)/TRINITY_DN10343_c0_g1(-1.44)/TRINITY_DN10372_c0_g1(0.68)/TRINITY_DN1055_c0_g1(-1.71)/TRINITY_DN1055_c0_g2(-0.48)/TRINITY_DN11088_c0_g1(-0.28)/TRINITY_DN11088_c1_g2(-0.26)/TRINITY_DN112322_c0_g1(1.94)/TRINITY_DN11560_c0_g1(-1.16)/TRINITY_DN12006_c1_g1(-0.63)/TRINITY_DN122983_c0_g2(1.15)/TRINITY_DN126098_c0_g1(-1.20)/TRINITY_DN12839_c0_g1(-0.…	20	1.61869
CC	GO:0009521	photosystem	5/268	6/911	0.00975967	0.203326	0.200901	TRINITY_DN10420_c0_g1(-0.92)/TRINITY_DN10507_c0_g1(-1.40)/TRINITY_DN106724_c0_g2(-0.95)/TRINITY_DN15318_c0_g1(-2.63)/TRINITY_DN161376_c1_g3(-1.96)	5	2.83271
CC	GO:0010287	plastoglobule	5/268	6/911	0.00975967	0.203326	0.200901	TRINITY_DN10050_c0_g1(-1.31)/TRINITY_DN10871_c0_g1(-1.35)/TRINITY_DN1518_c0_g1(-0.35)/TRINITY_DN15318_c0_g1(-2.63)/TRINITY_DN161376_c1_g3(-1.96)	5	2.83271
CC	GO:0031226	intrinsic component of plasma membrane	10/268	17/911	0.0103089	0.203465	0.201037	TRINITY_DN12006_c1_g1(-0.63)/TRINITY_DN1223_c3_g1(0.29)/TRINITY_DN12313_c0_g1(0.45)/TRINITY_DN12590_c0_g1(0.35)/TRINITY_DN1335_c2_g1(-0.38)/TRINITY_DN13386_c0_g1(-1.34)/TRINITY_DN1408_c1_g1(-0.36)/TRINITY_DN1549_c0_g1(-0.32)/TRINITY_DN15588_c0_g1(0.62)/TRINITY_DN16070_c0_g1(0.46)	10	1.99956
CC	GO:0009523	photosystem II	3/268	3/911	0.0252583	0.461015	0.455515	TRINITY_DN10420_c0_g1(-0.92)/TRINITY_DN15318_c0_g1(-2.63)/TRINITY_DN161376_c1_g3(-1.96)	3	3.39925
CC	GO:0005811	lipid droplet	5/268	7/911	0.0259636	0.461015	0.455515	TRINITY_DN11132_c0_g1(0.63)/TRINITY_DN1345_c0_g1(0.32)/TRINITY_DN15195_c0_g1(0.35)/TRINITY_DN15223_c0_g1(0.65)/TRINITY_DN1643_c0_g1(0.60)	5	2.42804
CC	GO:0005875	microtubule associated complex	4/268	5/911	0.0282756	0.461015	0.455515	TRINITY_DN11158_c0_g1(-0.67)/TRINITY_DN127451_c0_g1(1.21)/TRINITY_DN12958_c0_g1(-0.84)/TRINITY_DN15341_c0_g1(-0.62)	4	2.7194
CC	GO:0005887	integral component of plasma membrane	4/268	5/911	0.0282756	0.461015	0.455515	TRINITY_DN12313_c0_g1(0.45)/TRINITY_DN12590_c0_g1(0.35)/TRINITY_DN1408_c1_g1(-0.36)/TRINITY_DN1549_c0_g1(-0.32)	4	2.7194
MF	GO:0004866	endopeptidase inhibitor activity	4/245	4/853	0.00668714	0.640898	0.640898	TRINITY_DN11194_c0_g1(0.35)/TRINITY_DN112968_c0_g1(0.58)/TRINITY_DN11908_c0_g1(0.33)/TRINITY_DN13414_c0_g1(0.29)	4	3.48163
MF	GO:0030414	peptidase inhibitor activity	4/245	4/853	0.00668714	0.640898	0.640898	TRINITY_DN11194_c0_g1(0.35)/TRINITY_DN112968_c0_g1(0.58)/TRINITY_DN11908_c0_g1(0.33)/TRINITY_DN13414_c0_g1(0.29)	4	3.48163
MF	GO:0061134	peptidase regulator activity	4/245	4/853	0.00668714	0.640898	0.640898	TRINITY_DN11194_c0_g1(0.35)/TRINITY_DN112968_c0_g1(0.58)/TRINITY_DN11908_c0_g1(0.33)/TRINITY_DN13414_c0_g1(0.29)	4	3.48163
MF	GO:0061135	endopeptidase regulator activity	4/245	4/853	0.00668714	0.640898	0.640898	TRINITY_DN11194_c0_g1(0.35)/TRINITY_DN112968_c0_g1(0.58)/TRINITY_DN11908_c0_g1(0.33)/TRINITY_DN13414_c0_g1(0.29)	4	3.48163
MF	GO:0016788	hydrolase activity, acting on ester bonds	19/245	41/853	0.0106536	0.640898	0.640898	TRINITY_DN10042_c0_g1(-0.39)/TRINITY_DN10057_c0_g1(-1.54)/TRINITY_DN10187_c0_g1(0.42)/TRINITY_DN10200_c0_g1(0.28)/TRINITY_DN10287_c0_g3(0.45)/TRINITY_DN10490_c0_g1(-1.51)/TRINITY_DN10631_c0_g1(-0.95)/TRINITY_DN10719_c0_g1(-0.31)/TRINITY_DN11727_c0_g1(-1.67)/TRINITY_DN11896_c0_g1(-0.90)/TRINITY_DN12363_c0_g1(-0.44)/TRINITY_DN12710_c0_g1(-0.29)/TRINITY_DN12803_c0_g1(-0.39)/TRINITY_DN12803_c1_g1(-3.…	19	1.61344
MF	GO:0045735	nutrient reservoir activity	6/245	9/853	0.0197741	0.640898	0.640898	TRINITY_DN1049_c0_g1(0.36)/TRINITY_DN112968_c0_g1(0.58)/TRINITY_DN11727_c0_g1(-1.67)/TRINITY_DN12803_c0_g1(-0.39)/TRINITY_DN12803_c1_g1(-3.51)/TRINITY_DN12805_c0_g1(0.93)	6	2.32109
MF	GO:0004332	fructose-bisphosphate aldolase activity	3/245	3/853	0.0234879	0.640898	0.640898	TRINITY_DN10871_c0_g1(-1.35)/TRINITY_DN112322_c0_g1(1.94)/TRINITY_DN112322_c0_g2(1.04)	3	3.48163
MF	GO:0008878	glucose-1-phosphate adenylyltransferase activity	3/245	3/853	0.0234879	0.640898	0.640898	TRINITY_DN10372_c0_g1(0.68)/TRINITY_DN10372_c0_g2(0.63)/TRINITY_DN10372_c1_g1(0.45)	3	3.48163
MF	GO:0009881	photoreceptor activity	3/245	3/853	0.0234879	0.640898	0.640898	TRINITY_DN11037_c1_g1(-0.27)/TRINITY_DN1382_c0_g1(-1.43)/TRINITY_DN1592_c0_g1(0.27)	3	3.48163
MF	GO:0016165	linoleate 13S-lipoxygenase activity	3/245	3/853	0.0234879	0.640898	0.640898	TRINITY_DN10250_c0_g1(-0.69)/TRINITY_DN11010_c0_g1(-2.09)/TRINITY_DN11509_c0_g1(-0.41)	3	3.48163
MF	GO:0016168	chlorophyll binding	3/245	3/853	0.0234879	0.640898	0.640898	TRINITY_DN106724_c0_g2(-0.95)/TRINITY_DN15318_c0_g1(-2.63)/TRINITY_DN161376_c1_g3(-1.96)	3	3.48163
MF	GO:0016832	aldehyde-lyase activity	3/245	3/853	0.0234879	0.640898	0.640898	TRINITY_DN10871_c0_g1(-1.35)/TRINITY_DN112322_c0_g1(1.94)/TRINITY_DN112322_c0_g2(1.04)	3	3.48163
MF	GO:0016840	carbon-nitrogen lyase activity	4/245	5/853	0.0258428	0.640898	0.640898	TRINITY_DN100_c2_g1(-0.42)/TRINITY_DN12520_c0_g1(0.28)/TRINITY_DN13730_c0_g1(-1.21)/TRINITY_DN13730_c0_g2(-0.63)	4	2.78531
MF	GO:0005543	phospholipid binding	7/245	12/853	0.0296595	0.640898	0.640898	TRINITY_DN10084_c0_g1(-0.42)/TRINITY_DN12003_c0_g1(-0.83)/TRINITY_DN12466_c0_g1(0.40)/TRINITY_DN12797_c0_g1(0.70)/TRINITY_DN13386_c0_g1(-1.34)/TRINITY_DN1357_c0_g2(0.44)/TRINITY_DN1536_c0_g1(0.35)	7	2.03095
MF	GO:0004518	nuclease activity	8/245	15/853	0.0377886	0.640898	0.640898	TRINITY_DN10042_c0_g1(-0.39)/TRINITY_DN10057_c0_g1(-1.54)/TRINITY_DN10200_c0_g1(0.28)/TRINITY_DN10490_c0_g1(-1.51)/TRINITY_DN10631_c0_g1(-0.95)/TRINITY_DN13947_c0_g1(-1.19)/TRINITY_DN14437_c0_g1(-1.07)/TRINITY_DN15958_c0_g1(-0.41)	8	1.85687
MF	GO:0016829	lyase activity	13/245	29/853	0.0445435	0.640898	0.640898	TRINITY_DN100_c2_g1(-0.42)/TRINITY_DN1033_c0_g1(-0.33)/TRINITY_DN10353_c0_g1(0.28)/TRINITY_DN107370_c0_g1(-0.31)/TRINITY_DN10807_c0_g1(0.30)/TRINITY_DN10871_c0_g1(-1.35)/TRINITY_DN112322_c0_g1(1.94)/TRINITY_DN112322_c0_g2(1.04)/TRINITY_DN12520_c0_g1(0.28)/TRINITY_DN1356_c1_g1(0.28)/TRINITY_DN13720_c0_g1(-1.81)/TRINITY_DN13730_c0_g1(-1.21)/TRINITY_DN13730_c0_g2(-0.63)	13	1.56073
MF	GO:0004857	enzyme inhibitor activity	5/245	8/853	0.0477866	0.640898	0.640898	TRINITY_DN10187_c0_g1(0.42)/TRINITY_DN11194_c0_g1(0.35)/TRINITY_DN112968_c0_g1(0.58)/TRINITY_DN11908_c0_g1(0.33)/TRINITY_DN13414_c0_g1(0.29)	5	2.17602
MF	GO:0035091	phosphatidylinositol binding	5/245	8/853	0.0477866	0.640898	0.640898	TRINITY_DN10084_c0_g1(-0.42)/TRINITY_DN12003_c0_g1(-0.83)/TRINITY_DN12466_c0_g1(0.40)/TRINITY_DN12797_c0_g1(0.70)/TRINITY_DN13386_c0_g1(-1.34)	5	2.17602

## Sheet: Table S8
Table S8 KEGG pathway enrichment of DEPs in ST at 4 h, 12h, 18h after salt stress
4h
ID	Description	GeneRatio	BgRatio	pvalue	p.adjust	qvalue	geneID	Count	Symbols	RichFactor	SecondClass	TopClass
ko00940	Phenylpropanoid biosynthesis	4/44	38/13156	7.39357e-06	0.000658027	0.000529224	K01188(-0.45)/K00430(0.54)/K13066(-0.27)/K01904(-0.32)	4	TRINITY_DN2262_c0_g1(-0.453561006896707)/TRINITY_DN252_c3_g1(0.544915813178406)/TRINITY_DN7_c1_g1(-0.272391747072171)/TRINITY_DN746_c0_g1(-0.317584236115019)	31.47	Biosynthesis of other secondary metabolites	Metabolism
ko00480	Glutathione metabolism	3/44	57/13156	0.000900373	0.0400666	0.0322239	K00799(0.31)/K00434(0.41)/K10807(-0.33)	3	TRINITY_DN2953_c0_g1(0.310904099453837)/TRINITY_DN9669_c0_g1(0.410224496467917)/TRINITY_DN59266_c0_g1(-0.329666936416659)	15.74	Metabolism of other amino acids	Metabolism
ko00983	Drug metabolism - other enzymes	2/44	32/13156	0.00508757	0.11466	0.0922165	K00799(0.31)/K10807(-0.33)	2	TRINITY_DN2953_c0_g1(0.310904099453837)/TRINITY_DN59266_c0_g1(-0.329666936416659)	18.69	Xenobiotics biodegradation and metabolism	Metabolism
ko00500	Starch and sucrose metabolism	3/44	106/13156	0.00529793	0.11466	0.0922165	K01188(-0.45)/K16055(-0.26)/K01193(-0.49)	3	TRINITY_DN2262_c0_g1(-0.453561006896707)/TRINITY_DN5466_c1_g1(-0.263742858696381)/TRINITY_DN5696_c0_g1(-0.492831751541254)	8.46	Carbohydrate metabolism	Metabolism
ko03040	Spliceosome	3/44	123/13156	0.00798995	0.11466	0.0922165	K03283(-0.28)/K12845(0.29)/K12881(-0.43)	3	TRINITY_DN120974_c0_g2(-0.280222273720982)/TRINITY_DN121848_c0_g1(0.285953557461309)/TRINITY_DN5449_c0_g1(-0.425989497318883)	7.29	Transcription	Genetic Information Processing
ko05322	Systemic lupus erythematosus	2/44	45/13156	0.00987928	0.11466	0.0922165	K11251(0.64)/K11252(0.54)	2	TRINITY_DN14988_c1_g1(0.640895276206877)/TRINITY_DN39801_c0_g1(0.543204114046801)	13.29	Immune disease	Human Diseases
ko01524	Platinum drug resistance	2/44	46/13156	0.0103066	0.11466	0.0922165	K00799(0.31)/K03164(-0.42)	2	TRINITY_DN2953_c0_g1(0.310904099453837)/TRINITY_DN2604_c0_g1(-0.416850709283154)	13	Drug resistance: antineoplastic	Human Diseases
ko04612	Antigen processing and presentation	2/44	46/13156	0.0103066	0.11466	0.0922165	K03283(-0.28)/K01369(0.28)	2	TRINITY_DN120974_c0_g2(-0.280222273720982)/TRINITY_DN1049_c0_g1(0.284296638751068)	13	Immune system	Organismal Systems
ko00520	Amino sugar and nucleotide sugar metabolism	3/44	155/13156	0.0149268	0.139172	0.11193	K20547(0.30)/K01183(0.31)/K01209(-0.28)	3	TRINITY_DN8643_c0_g1(0.298225163958696)/TRINITY_DN3601_c0_g1(0.310765672744658)/TRINITY_DN58411_c0_g1(-0.276737474242429)	5.79	Carbohydrate metabolism	Metabolism
ko04540	Gap junction	2/44	60/13156	0.0171132	0.139172	0.11193	K07375(-0.48)/K07374(-0.31)	2	TRINITY_DN4975_c0_g1(-0.478314012637382)/TRINITY_DN13454_c0_g1(-0.30908572690388)	9.97	Cellular community - eukaryotes	Cellular Processes
ko00195	Photosynthesis	2/44	63/13156	0.0187637	0.139172	0.11193	K02641(0.33)/K02701(0.34)	2	TRINITY_DN8996_c0_g1(0.325464949520614)/TRINITY_DN10507_c0_g1(0.337833695680188)	9.49	Energy metabolism	Metabolism
ko04144	Endocytosis	3/44	169/13156	0.0187647	0.139172	0.11193	K03283(-0.28)/K12486(-0.35)/K11866(0.36)	3	TRINITY_DN120974_c0_g2(-0.280222273720982)/TRINITY_DN7223_c0_g1(-0.347167962834418)/TRINITY_DN1408_c0_g2(0.357522026497976)	5.31	Transport and catabolism	Cellular Processes
ko05134	Legionellosis	2/44	69/13156	0.022257	0.152375	0.122549	K03283(-0.28)/K03231(-0.57)	2	TRINITY_DN120974_c0_g2(-0.280222273720982)/TRINITY_DN90029_c0_g1(-0.569629028847405)	8.67	Infectious disease: bacterial	Human Diseases
ko05020	Prion disease	3/44	209/13156	0.0324905	0.19854	0.159678	K03283(-0.28)/K07375(-0.48)/K07374(-0.31)	3	TRINITY_DN120974_c0_g2(-0.280222273720982)/TRINITY_DN4975_c0_g1(-0.478314012637382)/TRINITY_DN13454_c0_g1(-0.30908572690388)	4.29	Neurodegenerative disease	Human Diseases
ko05034	Alcoholism	2/44	86/13156	0.0334619	0.19854	0.159678	K11251(0.64)/K11252(0.54)	2	TRINITY_DN14988_c1_g1(0.640895276206877)/TRINITY_DN39801_c0_g1(0.543204114046801)	6.95	Substance dependence	Human Diseases
ko04613	Neutrophil extracellular trap formation	2/44	90/13156	0.0363607	0.202256	0.162666	K11251(0.64)/K11252(0.54)	2	TRINITY_DN14988_c1_g1(0.640895276206877)/TRINITY_DN39801_c0_g1(0.543204114046801)	6.64	Immune system	Organismal Systems
ko04145	Phagosome	2/44	95/13156	0.0401157	0.20399	0.164061	K07375(-0.48)/K07374(-0.31)	2	TRINITY_DN4975_c0_g1(-0.478314012637382)/TRINITY_DN13454_c0_g1(-0.30908572690388)	6.29	Transport and catabolism	Cellular Processes
ko03013	Nucleocytoplasmic transport	2/44	98/13156	0.0424367	0.20399	0.164061	K03231(-0.57)/K12881(-0.43)	2	TRINITY_DN90029_c0_g1(-0.569629028847405)/TRINITY_DN5449_c0_g1(-0.425989497318883)	6.1	Translation	Genetic Information Processing
ko01230	Biosynthesis of amino acids	3/44	237/13156	0.0445169	0.20399	0.164061	K00789(-0.46)/K01626(-0.33)/K00814(0.29)	3	TRINITY_DN1868_c0_g1(-0.4589777774432)/TRINITY_DN5005_c0_g1(-0.334576968517891)/TRINITY_DN28564_c0_g1(0.290140743577573)	3.78	Global and overview maps	Metabolism
ko00073	Cutin, suberine and wax biosynthesis	1/44	14/13156	0.0458405	0.20399	0.164061	K17991(0.44)	1	TRINITY_DN2172_c0_g1(0.439929312969787)	21.36	Lipid metabolism	Metabolism
ko00010	Glycolysis / Gluconeogenesis	2/44	106/13156	0.0488649	0.207094	0.166557	K00016(0.39)/K01792(0.28)	2	TRINITY_DN1556_c2_g1(0.390106444421738)/TRINITY_DN11461_c0_g1(0.283166132579035)	5.64	Carbohydrate metabolism	Metabolism
12 h
ID	Description	GeneRatio	BgRatio	pvalue	p.adjust	qvalue	geneID	Count	Symbols	RichFactor	SecondClass	TopClass
ko00940	Phenylpropanoid biosynthesis	8/82	38/13156	6.75149e-11	8.70942e-09	7.81752e-09	K11188(0.30)/K01188(-0.74)/K13064(-0.85)/K10775(-0.69)/K00430(-0.97)/K13066(-0.75)/K00083(-0.41)/K01904(-0.32)	8	TRINITY_DN7659_c0_g1(0.298245080996563)/TRINITY_DN2262_c0_g1(-0.744950525958029)/TRINITY_DN6097_c0_g2(-0.849001027078857)/TRINITY_DN2978_c0_g1(-0.692747479081002)/TRINITY_DN252_c3_g1(-0.970476648775451)/TRINITY_DN183_c0_g2(-0.747401986031588)/TRINITY_DN2830_c2_g1(-0.408125733365492)/TRINITY_DN17756_c0_g1(-0.320836760524955)	33.78	Biosynthesis of other secondary metabolites	Metabolism
ko03010	Ribosome	8/82	143/13156	2.89674e-06	0.00018684	0.000167706	K02935(-0.44)/K02939(-0.29)/K02904(-0.30)/K02945(-0.32)/K02968(-0.30)/K02982(-0.35)/K02884(-0.42)/K02958(0.62)	8	TRINITY_DN6941_c0_g1(-0.438600845074548)/TRINITY_DN2915_c0_g2(-0.287608602321944)/TRINITY_DN4229_c0_g1(-0.298549774209948)/TRINITY_DN24606_c0_g1(-0.324427781521213)/TRINITY_DN9143_c0_g1(-0.303480397072108)/TRINITY_DN21680_c0_g1(-0.352148977230723)/TRINITY_DN21373_c0_g2(-0.415026157539851)/TRINITY_DN83910_c1_g1(0.620415287188124)	8.98	Translation	Genetic Information Processing
ko00520	Amino sugar and nucleotide sugar metabolism	6/82	155/13156	0.00040659	0.0166135	0.0149122	K00975(0.38)/K01183(0.29)/K01209(-0.48)/K20547(0.28)/K01784(0.31)/K12446(-0.29)	6	TRINITY_DN10372_c0_g1(0.380062836191575)/TRINITY_DN223_c4_g1(0.291940016773776)/TRINITY_DN6095_c0_g1(-0.477403831111565)/TRINITY_DN39297_c0_g1(0.277513225746223)/TRINITY_DN8989_c0_g1(0.310240531955855)/TRINITY_DN50910_c0_g1(-0.288547174208194)	6.21	Carbohydrate metabolism	Metabolism
ko00500	Starch and sucrose metabolism	5/82	106/13156	0.000515148	0.0166135	0.0149122	K00975(0.38)/K01176(-0.40)/K01188(-0.74)/K00696(-0.36)/K01193(-0.53)	5	TRINITY_DN10372_c0_g1(0.380062836191575)/TRINITY_DN40327_c0_g1(-0.398729063023666)/TRINITY_DN2262_c0_g1(-0.744950525958029)/TRINITY_DN3774_c0_g1(-0.362120866470214)/TRINITY_DN5696_c0_g1(-0.525302716171147)	7.57	Carbohydrate metabolism	Metabolism
ko00270	Cysteine and methionine metabolism	5/82	122/13156	0.000975097	0.0251575	0.0225812	K00789(-0.39)/K00558(-0.27)/K00549(-0.29)/K00058(-0.69)/K00827(-0.48)	5	TRINITY_DN1868_c0_g1(-0.387752436902365)/TRINITY_DN4062_c0_g1(-0.273950705062819)/TRINITY_DN1432_c0_g1(-0.292408095876086)/TRINITY_DN9244_c1_g1(-0.688790228580472)/TRINITY_DN18612_c0_g1(-0.475418062223336)	6.58	Amino acid metabolism	Metabolism
ko01230	Biosynthesis of amino acids	6/82	237/13156	0.00359183	0.0772244	0.069316	K00789(-0.39)/K00134(0.32)/K00549(-0.29)/K01953(0.28)/K00058(-0.69)/K14682(0.43)	6	TRINITY_DN1868_c0_g1(-0.387752436902365)/TRINITY_DN40430_c0_g1(0.320193402703387)/TRINITY_DN1432_c0_g1(-0.292408095876086)/TRINITY_DN8736_c0_g1(0.283598926732199)/TRINITY_DN9244_c1_g1(-0.688790228580472)/TRINITY_DN952_c0_g1(0.431640278314973)	4.06	Global and overview maps	Metabolism
ko04212	Longevity regulating pathway - worm	3/82	57/13156	0.0053605	0.0907478	0.0814546	K00799(-0.32)/K01358(-0.37)/K04564(-0.32)	3	TRINITY_DN6075_c0_g1(-0.316815086233095)/TRINITY_DN10050_c0_g1(-0.367337956296192)/TRINITY_DN5846_c0_g1(-0.316115396474172)	8.44	Aging	Organismal Systems
ko04213	Longevity regulating pathway - multiple species	3/82	58/13156	0.00562777	0.0907478	0.0814546	K03283(-0.29)/K07199(-0.44)/K04564(-0.32)	3	TRINITY_DN67130_c0_g2(-0.291988299514153)/TRINITY_DN26898_c0_g1(-0.444077203557918)/TRINITY_DN5846_c0_g1(-0.316115396474172)	8.3	Aging	Organismal Systems
ko04211	Longevity regulating pathway	3/82	68/13156	0.008743	0.111002	0.0996343	K11420(0.32)/K07199(-0.44)/K04564(-0.32)	3	TRINITY_DN3996_c0_g1(0.32380026067885)/TRINITY_DN26898_c0_g1(-0.444077203557918)/TRINITY_DN5846_c0_g1(-0.316115396474172)	7.08	Aging	Organismal Systems
ko05134	Legionellosis	3/82	69/13156	0.00909991	0.111002	0.0996343	K03283(-0.29)/K03231(-0.45)/K14416(0.28)	3	TRINITY_DN67130_c0_g2(-0.291988299514153)/TRINITY_DN90029_c0_g1(-0.454246028132427)/TRINITY_DN11563_c0_g1(0.283769449243006)	6.98	Infectious disease: bacterial	Human Diseases
ko00250	Alanine, aspartate and glutamate metabolism	3/82	70/13156	0.00946526	0.111002	0.0996343	K01953(0.28)/K00827(-0.48)/K16871(-0.26)	3	TRINITY_DN8736_c0_g1(0.283598926732199)/TRINITY_DN18612_c0_g1(-0.475418062223336)/TRINITY_DN2838_c0_g1(-0.263344180250612)	6.88	Amino acid metabolism	Metabolism
ko00591	Linoleic acid metabolism	2/82	25/13156	0.0104912	0.112781	0.101231	K15718(-0.76)/K00454(-0.77)	2	TRINITY_DN16704_c0_g2(-0.757785451445532)/TRINITY_DN3434_c0_g1(-0.772678282693198)	12.84	Lipid metabolism	Metabolism
ko00983	Drug metabolism - other enzymes	2/82	32/13156	0.0168649	0.167352	0.150214	K00799(-0.32)/K01464(-0.29)	2	TRINITY_DN6075_c0_g1(-0.316815086233095)/TRINITY_DN6883_c0_g1(-0.29228187691372)	10.03	Xenobiotics biodegradation and metabolism	Metabolism
ko00730	Thiamine metabolism	2/82	36/13156	0.0210808	0.194245	0.174353	K00939(-0.33)/K01662(-0.77)	2	TRINITY_DN5897_c2_g1(-0.33279898517266)/TRINITY_DN9949_c4_g2(-0.766190406917039)	8.91	Metabolism of cofactors and vitamins	Metabolism
ko03060	Protein export	2/82	39/13156	0.0244995	0.195582	0.175553	K03106(-0.60)/K03116(-0.30)	2	TRINITY_DN2297_c0_g1(-0.597231347772946)/TRINITY_DN57378_c0_g1(-0.304081306311283)	8.23	Folding, sorting and degradation	Genetic Information Processing
ko00630	Glyoxylate and dicarboxylate metabolism	3/82	101/13156	0.0251266	0.195582	0.175553	K01637(-0.30)/K02437(-0.50)/K11517(-0.51)	3	TRINITY_DN891_c0_g1(-0.296586340601425)/TRINITY_DN10949_c0_g1(-0.498032401268655)/TRINITY_DN74025_c0_g1(-0.513789658756983)	4.77	Carbohydrate metabolism	Metabolism
ko00260	Glycine, serine and threonine metabolism	3/82	102/13156	0.0257743	0.195582	0.175553	K00058(-0.69)/K00827(-0.48)/K02437(-0.50)	3	TRINITY_DN9244_c1_g1(-0.688790228580472)/TRINITY_DN18612_c0_g1(-0.475418062223336)/TRINITY_DN10949_c0_g1(-0.498032401268655)	4.72	Amino acid metabolism	Metabolism
ko03040	Spliceosome	3/82	123/13156	0.0414304	0.296918	0.266511	K03283(-0.29)/K12896(0.32)/K11092(0.31)	3	TRINITY_DN67130_c0_g2(-0.291988299514153)/TRINITY_DN7666_c0_g1(0.319694774387487)/TRINITY_DN49299_c0_g1(0.310033331254094)	3.91	Transcription	Genetic Information Processing
ko00480	Glutathione metabolism	2/82	57/13156	0.0491229	0.327255	0.293742	K11188(0.30)/K00799(-0.32)	2	TRINITY_DN7659_c0_g1(0.298245080996563)/TRINITY_DN6075_c0_g1(-0.316815086233095)	5.63	Metabolism of other amino acids	Metabolism
18 h
ID	Description	GeneRatio	BgRatio	pvalue	p.adjust	qvalue	geneID	Count	Symbols	RichFactor	SecondClass	TopClass
ko03010	Ribosome	34/481	143/13156	1.00451e-18	2.8528e-16	2.2945e-16	K02942(0.31)/K02894(0.26)/K02984(-0.31)/K02951(0.34)/K02935(-1.75)/K02973(0.35)/K02876(-1.08)/K02863(-1.10)/K02988(-0.95)/K02910(0.32)/K02939(-1.60)/K02906(-1.34)/K02978(0.41)/K02904(-1.61)/K02945(-1.91)/K02909(-1.55)/K02920(0.29)/K02905(0.37)/K02968(-2.06)/K02933(-1.32)/K02929(0.38)/K02982(-1.61)/K02986(-0.89)/K02926(-0.90)/K02871(-1.35)/K02867(-0.55)/K02961(-1.39)/K02895(-1.29)/K02998(0.56)/K02…	34	TRINITY_DN1194_c0_g1(0.31026285227682)/TRINITY_DN4117_c1_g1(0.264626602051356)/TRINITY_DN171528_c0_g1(-0.30956989307432)/TRINITY_DN3032_c0_g1(0.337728223786661)/TRINITY_DN6941_c0_g1(-1.74803890729378)/TRINITY_DN13774_c0_g1(0.350524207197585)/TRINITY_DN13475_c0_g1(-1.08219997441995)/TRINITY_DN24883_c0_g1(-1.10180321161008)/TRINITY_DN42106_c0_g1(-0.950339751394849)/TRINITY_DN5698_c0_g1(0.3170889285…	6.5	Translation	Genetic Information Processing
ko00195	Photosynthesis	18/481	63/13156	5.6166e-12	7.97558e-10	6.41475e-10	K02112(-1.66)/K02716(-1.53)/K02706(-1.51)/K02705(-1.96)/K02639(0.54)/K02703(-1.29)/K02704(-1.33)/K02717(-1.66)/K02689(-1.45)/K03542(-0.99)/K02692(-1.54)/K02109(-0.59)/K02693(-0.63)/K02641(-3.32)/K02113(-1.30)/K02634(-0.62)/K08905(-1.63)/K02701(-1.40)	18	TRINITY_DN29649_c0_g3(-1.65807398235721)/TRINITY_DN9868_c0_g1(-1.5333817135211)/TRINITY_DN579_c1_g1(-1.50817679369974)/TRINITY_DN161376_c1_g3(-1.9605188004613)/TRINITY_DN3192_c0_g1(0.544458696634596)/TRINITY_DN45086_c0_g2(-1.28882638904392)/TRINITY_DN24224_c1_g1(-1.32935164890764)/TRINITY_DN2036_c0_g1(-1.66089475274466)/TRINITY_DN106724_c0_g2(-1.44748759278639)/TRINITY_DN50012_c0_g1(-0.9934108356…	7.81	Energy metabolism	Metabolism
ko00710	Carbon fixation in photosynthetic organisms	14/481	36/13156	1.14751e-11	1.08631e-09	8.73722e-10	K14454(0.64)/K01803(1.15)/K00927(-0.80)/K00134(0.79)/K00615(-0.55)/K01601(-3.56)/K01623(1.94)/K00029(0.27)/K00814(0.59)/K05298(-1.43)/K01807(-0.40)/K01602(-1.80)/K01100(-1.52)/K01783(-1.13)	14	TRINITY_DN12709_c0_g1(0.639267533193986)/TRINITY_DN8142_c0_g1(1.14554075080949)/TRINITY_DN10696_c0_g1(-0.799391469311366)/TRINITY_DN11582_c4_g2(0.79089504532927)/TRINITY_DN1477_c2_g1(-0.554491046799159)/TRINITY_DN292_c0_g2(-3.56011164912285)/TRINITY_DN10871_c0_g1(1.93935566793744)/TRINITY_DN540_c0_g1(0.267610906312343)/TRINITY_DN4446_c0_g1(0.592219719982765)/TRINITY_DN305_c0_g1(-1.43429506332713)…	10.64	Energy metabolism	Metabolism
ko01200	Carbon metabolism	42/481	363/13156	3.14009e-11	2.22946e-09	1.79316e-09	K01689(-0.31)/K14454(0.64)/K00122(0.53)/K01803(1.15)/K01810(0.30)/K01637(-0.28)/K00058(-2.48)/K00927(-0.80)/K00134(0.79)/K00615(-0.55)/K00297(-0.36)/K01601(-3.56)/K00600(-0.29)/K00281(-0.48)/K00161(-0.50)/K01623(1.94)/K00029(0.27)/K00605(-0.27)/K00814(0.59)/K00164(0.43)/K00658(0.29)/K05298(-1.43)/K00234(0.28)/K01807(-0.40)/K00844(-0.29)/K00235(0.38)/K13034(-0.33)/K00036(-0.33)/K00873(-0.53)/K0160…	42	TRINITY_DN486_c1_g1(-0.314795560452565)/TRINITY_DN12709_c0_g1(0.639267533193986)/TRINITY_DN9528_c0_g1(0.527120371128779)/TRINITY_DN8142_c0_g1(1.14554075080949)/TRINITY_DN896_c1_g1(0.303047863112901)/TRINITY_DN891_c0_g1(-0.277380563077088)/TRINITY_DN9244_c0_g1(-2.47711316100585)/TRINITY_DN10696_c0_g1(-0.799391469311366)/TRINITY_DN11582_c4_g2(0.79089504532927)/TRINITY_DN1477_c2_g1(-0.55449104679915…	3.16	Global and overview maps	Metabolism
ko00500	Starch and sucrose metabolism	20/481	106/13156	1.29635e-09	7.36325e-08	5.92226e-08	K00695(0.78)/K13679(0.66)/K00975(0.68)/K00703(0.48)/K01810(0.30)/K00700(0.54)/K01176(-0.75)/K00688(0.55)/K01188(-1.67)/K01187(-0.50)/K05350(0.29)/K16055(0.35)/K01193(-1.87)/K00696(-0.30)/K00844(-0.29)/K01179(0.27)/K18447(0.35)/K01214(0.36)/K01177(0.48)/K00963(0.35)	20	TRINITY_DN4826_c0_g1(0.776178982478826)/TRINITY_DN5967_c0_g1(0.658712747858619)/TRINITY_DN10372_c0_g2(0.675818998632922)/TRINITY_DN13005_c0_g1(0.48067938082056)/TRINITY_DN896_c1_g1(0.303047863112901)/TRINITY_DN355_c0_g1(0.537764537083835)/TRINITY_DN7100_c0_g1(-0.748204130246883)/TRINITY_DN3749_c1_g1(0.551218061670311)/TRINITY_DN2262_c0_g1(-1.67189832732957)/TRINITY_DN9816_c0_g1(-0.501164255696846…	5.16	Carbohydrate metabolism	Metabolism
ko00010	Glycolysis / Gluconeogenesis	19/481	106/13156	8.21128e-09	3.88667e-07	3.12605e-07	K01689(-0.31)/K01803(1.15)/K01810(0.30)/K00927(-0.80)/K00134(0.79)/K00895(0.73)/K00161(-0.50)/K14085(0.28)/K01623(1.94)/K03103(0.35)/K01568(0.52)/K01785(0.51)/K00844(-0.29)/K00873(-0.53)/K18857(0.46)/K01792(0.45)/K01895(-0.39)/K00131(-0.32)/K15634(0.43)	19	TRINITY_DN486_c1_g1(-0.314795560452565)/TRINITY_DN8142_c0_g1(1.14554075080949)/TRINITY_DN896_c1_g1(0.303047863112901)/TRINITY_DN10696_c0_g1(-0.799391469311366)/TRINITY_DN11582_c4_g2(0.79089504532927)/TRINITY_DN26477_c0_g1(0.725961308928861)/TRINITY_DN5059_c0_g1(-0.497865271076806)/TRINITY_DN10436_c0_g1(0.277639300026479)/TRINITY_DN10871_c0_g1(1.93935566793744)/TRINITY_DN5976_c0_g2(0.3481956602257…	4.9	Carbohydrate metabolism	Metabolism
ko00940	Phenylpropanoid biosynthesis	11/481	38/13156	6.84788e-08	2.77828e-06	2.23457e-06	K11188(0.68)/K01188(-1.67)/K00430(-1.14)/K05350(0.29)/K13064(-1.21)/K13066(-0.63)/K00487(0.53)/K00083(-1.23)/K10775(-0.88)/K01904(-0.39)/K13065(-0.48)	11	TRINITY_DN7659_c0_g1(0.675573561903525)/TRINITY_DN2262_c0_g1(-1.67189832732957)/TRINITY_DN3459_c0_g1(-1.13516276493968)/TRINITY_DN7302_c0_g1(0.286235011678365)/TRINITY_DN6097_c0_g2(-1.21298907636186)/TRINITY_DN7_c1_g1(-0.628710467211039)/TRINITY_DN9584_c0_g1(0.530773960644079)/TRINITY_DN20208_c0_g1(-1.23026765398071)/TRINITY_DN6097_c1_g1(-0.877242013010647)/TRINITY_DN17756_c0_g1(-0.38537316696391…	7.92	Biosynthesis of other secondary metabolites	Metabolism
ko01240	Biosynthesis of cofactors	36/481	376/13156	1.25635e-07	4.46004e-06	3.58721e-06	K00789(-0.77)/K00012(-0.34)/K06215(0.31)/K00600(-0.29)/K13421(0.30)/K01845(-0.58)/K03146(0.53)/K01749(-1.20)/K00254(0.27)/K04487(0.38)/K14652(-0.38)/K01698(-0.43)/K00606(0.36)/K00940(-0.52)/K01809(0.42)/K12502(-0.35)/K00873(-0.53)/K17872(-0.35)/K09458(-0.56)/K01885(0.84)/K03809(0.44)/K00231(-1.08)/K01012(-0.32)/K01920(-0.47)/K09903(-0.76)/K01599(-1.25)/K00939(-0.46)/K00859(-0.49)/K01937(-0.39)/K0…	36	TRINITY_DN1868_c0_g1(-0.768818259145614)/TRINITY_DN9867_c0_g1(-0.344634509280262)/TRINITY_DN5469_c0_g1(0.309362263722741)/TRINITY_DN6929_c1_g1(-0.2927223419351)/TRINITY_DN6526_c0_g1(0.304704206063814)/TRINITY_DN9788_c0_g1(-0.579352908725312)/TRINITY_DN8265_c0_g2(0.531250156455121)/TRINITY_DN126098_c0_g1(-1.19736690103105)/TRINITY_DN5787_c0_g1(0.267521942638263)/TRINITY_DN12790_c0_g1(0.38467871362…	2.62	Global and overview maps	Metabolism
ko03040	Spliceosome	18/481	123/13156	4.9916e-07	1.57513e-05	1.26687e-05	K03283(0.90)/K12821(-0.28)/K09564(-0.34)/K12741(-0.53)/K12857(-0.31)/K12836(-0.51)/K13025(0.42)/K12822(-0.32)/K12893(-0.33)/K12817(0.29)/K12837(0.30)/K12848(0.42)/K12896(0.52)/K11092(0.66)/K12834(0.48)/K12845(0.46)/K12849(0.36)/K12885(0.51)	18	TRINITY_DN8261_c0_g3(0.900796450844928)/TRINITY_DN2826_c0_g1(-0.277374717336392)/TRINITY_DN13125_c1_g1(-0.342368535229375)/TRINITY_DN17579_c0_g1(-0.531427406603721)/TRINITY_DN8663_c0_g1(-0.306159234431437)/TRINITY_DN14986_c0_g1(-0.514974201709076)/TRINITY_DN11148_c0_g1(0.418667485447557)/TRINITY_DN5084_c1_g1(-0.324092247687171)/TRINITY_DN7274_c0_g1(-0.33018776687448)/TRINITY_DN14324_c0_g1(0.28960…	4	Transcription	Genetic Information Processing
ko01230	Biosynthesis of amino acids	24/481	237/13156	6.32912e-06	0.000179747	0.00014457	K01689(-0.31)/K14454(0.64)/K01803(1.15)/K00789(-0.77)/K00058(-2.48)/K00927(-0.80)/K00134(0.79)/K00615(-0.55)/K01438(0.29)/K01649(0.37)/K00286(0.35)/K00600(-0.29)/K00549(-0.81)/K01623(1.94)/K00814(0.59)/K01953(1.10)/K01807(-0.40)/K13034(-0.33)/K00873(-0.53)/K00800(0.27)/K01915(0.49)/K01609(-1.81)/K15634(0.43)/K01783(-1.13)	24	TRINITY_DN486_c1_g1(-0.314795560452565)/TRINITY_DN12709_c0_g1(0.639267533193986)/TRINITY_DN8142_c0_g1(1.14554075080949)/TRINITY_DN1868_c0_g1(-0.768818259145614)/TRINITY_DN9244_c0_g1(-2.47711316100585)/TRINITY_DN10696_c0_g1(-0.799391469311366)/TRINITY_DN11582_c4_g2(0.79089504532927)/TRINITY_DN1477_c2_g1(-0.554491046799159)/TRINITY_DN8484_c0_g1(0.291657045649461)/TRINITY_DN4560_c0_g2(0.370140472957…	2.77	Global and overview maps	Metabolism
ko03008	Ribosome biogenesis in eukaryotes	13/481	82/13156	7.8876e-06	0.000203643	0.00016379	K07936(0.30)/K14564(0.41)/K14537(0.30)/K14567(0.30)/K11128(0.38)/K11883(0.30)/K03539(-0.77)/K14559(0.35)/K14571(-0.47)/K14546(0.45)/K12845(0.46)/K11108(0.67)/K14574(-0.84)	13	TRINITY_DN2124_c1_g1(0.300619304506274)/TRINITY_DN86448_c0_g1(0.405081982524087)/TRINITY_DN7688_c2_g1(0.301397352886704)/TRINITY_DN3009_c0_g1(0.296831106737245)/TRINITY_DN7838_c0_g1(0.37612611217784)/TRINITY_DN9275_c0_g1(0.30065426439235)/TRINITY_DN7782_c0_g1(-0.766236307251028)/TRINITY_DN682_c0_g1(0.353608053302476)/TRINITY_DN8671_c1_g1(-0.468365791886467)/TRINITY_DN1184_c0_g1(0.449926647463291)…	4.34	Translation	Genetic Information Processing
ko04141	Protein processing in endoplasmic reticulum	17/481	144/13156	2.00151e-05	0.000473692	0.00038099	K09580(0.66)/K04079(0.30)/K03283(0.90)/K09487(-0.61)/K13993(1.14)/K08057(0.36)/K10839(0.30)/K13250(0.47)/K10950(0.44)/K09523(-0.59)/K14026(0.31)/K10597(0.33)/K14006(-0.55)/K14012(0.30)/K06689(-0.28)/K12666(0.37)/K07953(0.58)	17	TRINITY_DN2499_c0_g1(0.662804446409337)/TRINITY_DN4584_c0_g1(0.29650671868239)/TRINITY_DN8261_c0_g3(0.900796450844928)/TRINITY_DN3175_c1_g1(-0.610968659733335)/TRINITY_DN58696_c1_g1(1.13528967822706)/TRINITY_DN16919_c0_g1(0.355873695049241)/TRINITY_DN24240_c0_g1(0.303499791287372)/TRINITY_DN10639_c1_g1(0.468441475544274)/TRINITY_DN7813_c0_g1(0.436281371105413)/TRINITY_DN5780_c0_g1(-0.588008765049…	3.23	Folding, sorting and degradation	Genetic Information Processing
ko00970	Aminoacyl-tRNA biosynthesis	11/481	66/13156	2.42204e-05	0.000529122	0.000425572	K01881(0.28)/K01886(0.38)/K01874(-0.42)/K01885(0.84)/K02433(-0.57)/K01875(-0.36)/K02434(-0.96)/K01889(-0.56)/K01873(-0.29)/K01870(-0.44)/K01892(-0.38)	11	TRINITY_DN17403_c0_g1(0.281269134631078)/TRINITY_DN13795_c0_g1(0.375265427600046)/TRINITY_DN6224_c0_g1(-0.415816866513523)/TRINITY_DN2884_c1_g1(0.838063606519239)/TRINITY_DN4031_c0_g1(-0.570233096072859)/TRINITY_DN7029_c0_g1(-0.358950773984383)/TRINITY_DN18261_c0_g1(-0.955052328445649)/TRINITY_DN4773_c0_g1(-0.563667593930625)/TRINITY_DN12710_c0_g1(-0.287913295219627)/TRINITY_DN12363_c0_g1(-0.4394…	4.56	Translation	Genetic Information Processing
ko00941	Flavonoid biosynthesis	7/481	27/13156	3.9273e-05	0.000796682	0.000640771	K08695(-0.70)/K00487(0.53)/K01859(-0.28)/K00660(-0.68)/K13082(-0.97)/K13065(-0.48)/K05277(-1.33)	7	TRINITY_DN825_c1_g1(-0.701848209229616)/TRINITY_DN9584_c0_g1(0.530773960644079)/TRINITY_DN8837_c0_g1(-0.284100052998833)/TRINITY_DN11541_c0_g1(-0.682961774131228)/TRINITY_DN40224_c0_g1(-0.9722965420213)/TRINITY_DN3138_c0_g1(-0.479097661660906)/TRINITY_DN1696_c0_g1(-1.3305294370206)	7.09	Biosynthesis of other secondary metabolites	Metabolism
ko00900	Terpenoid backbone biosynthesis	10/481	59/13156	4.87884e-05	0.000922279	0.000741788	K10960(-1.50)/K00787(0.26)/K03526(-0.43)/K03527(-0.29)/K13789(-0.29)/K00626(0.28)/K01641(-0.40)/K01662(-2.48)/K05906(-0.40)/K00991(-0.40)	10	TRINITY_DN7911_c0_g1(-1.50486753233196)/TRINITY_DN7785_c0_g1(0.26467325995349)/TRINITY_DN334_c0_g1(-0.433511725424239)/TRINITY_DN4089_c1_g1(-0.29179840031825)/TRINITY_DN51153_c0_g1(-0.285689829630973)/TRINITY_DN69541_c0_g1(0.283447548773985)/TRINITY_DN7508_c0_g2(-0.399022114545361)/TRINITY_DN9949_c4_g2(-2.48379009269577)/TRINITY_DN10342_c1_g1(-0.404069184654326)/TRINITY_DN191_c0_g1(-0.40412785334…	4.64	Metabolism of terpenoids and polyketides	Metabolism
ko00520	Amino sugar and nucleotide sugar metabolism	17/481	155/13156	5.19594e-05	0.000922279	0.000741788	K00975(0.68)/K01810(0.30)/K00012(-0.34)/K01183(1.02)/K12450(-0.36)/K20547(0.82)/K00844(-0.29)/K12451(-0.51)/K01809(0.42)/K13379(-0.52)/K06118(-0.82)/K01784(0.48)/K12448(0.35)/K01209(-0.93)/K13648(-0.52)/K00963(0.35)/K12373(0.41)	17	TRINITY_DN10372_c0_g2(0.675818998632922)/TRINITY_DN896_c1_g1(0.303047863112901)/TRINITY_DN9867_c0_g1(-0.344634509280262)/TRINITY_DN223_c4_g1(1.01500744193692)/TRINITY_DN15521_c0_g1(-0.355752777597173)/TRINITY_DN29806_c0_g1(0.824559191679617)/TRINITY_DN11446_c0_g1(-0.290727265902259)/TRINITY_DN17655_c0_g1(-0.50846129923922)/TRINITY_DN5999_c0_g1(0.424420105106988)/TRINITY_DN4146_c2_g1(-0.5192505120…	3	Carbohydrate metabolism	Metabolism
ko00630	Glyoxylate and dicarboxylate metabolism	13/481	101/13156	7.67067e-05	0.00128145	0.00103067	K00122(0.53)/K01637(-0.28)/K01601(-3.56)/K00600(-0.29)/K00281(-0.48)/K00605(-0.27)/K01602(-1.80)/K01895(-0.39)/K01915(0.49)/K01455(0.30)/K00626(0.28)/K11517(-1.12)/K00830(-0.49)	13	TRINITY_DN9528_c0_g1(0.527120371128779)/TRINITY_DN891_c0_g1(-0.277380563077088)/TRINITY_DN292_c0_g2(-3.56011164912285)/TRINITY_DN6929_c1_g1(-0.2927223419351)/TRINITY_DN19576_c0_g1(-0.47830544180276)/TRINITY_DN17052_c0_g1(-0.27261315236863)/TRINITY_DN82107_c0_g1(-1.79612056401538)/TRINITY_DN2811_c0_g1(-0.385875586848433)/TRINITY_DN20074_c0_g1(0.493956796089482)/TRINITY_DN52408_c0_g1(0.296304930858…	3.52	Carbohydrate metabolism	Metabolism
ko05014	Amyotrophic lateral sclerosis	24/481	280/13156	9.73627e-05	0.00153617	0.00123554	K07374(-0.55)/K07375(-0.50)/K05692(1.21)/K04565(0.33)/K02737(0.39)/K02728(0.32)/K02734(0.36)/K00234(0.28)/K00235(0.38)/K03033(-0.47)/K07874(0.36)/K12741(-0.53)/K02132(-0.61)/K14306(0.35)/K11352(0.32)/K03943(-0.40)/K12896(0.52)/K14297(0.28)/K14308(-0.49)/K14313(0.29)/K00432(0.56)/K03879(-1.82)/K10396(-0.94)/K03941(0.32)	24	TRINITY_DN11225_c0_g1(-0.547787820953278)/TRINITY_DN4975_c0_g1(-0.496720749261377)/TRINITY_DN17296_c1_g2(1.21164418983817)/TRINITY_DN3635_c2_g1(0.332416550478208)/TRINITY_DN6920_c0_g1(0.39216945204897)/TRINITY_DN18700_c0_g1(0.315528508278684)/TRINITY_DN19723_c0_g1(0.355723257371674)/TRINITY_DN35323_c0_g1(0.280523560183833)/TRINITY_DN21141_c0_g1(0.382043956456028)/TRINITY_DN15535_c0_g1(-0.46503884…	2.34	Neurodegenerative disease	Human Diseases
ko00480	Glutathione metabolism	9/481	57/13156	0.00020414	0.00305136	0.00245421	K11188(0.68)/K00434(-0.73)/K00799(-0.95)/K00036(-0.33)/K00797(0.66)/K10807(0.55)/K01920(-0.47)/K00432(0.56)/K18592(-0.43)	9	TRINITY_DN7659_c0_g1(0.675573561903525)/TRINITY_DN13688_c0_g1(-0.7253544194578)/TRINITY_DN934_c2_g1(-0.948858801135032)/TRINITY_DN406_c0_g1(-0.33447521722332)/TRINITY_DN6160_c0_g1(0.659453646776326)/TRINITY_DN9378_c0_g1(0.552909184147502)/TRINITY_DN8038_c0_g1(-0.472733075714596)/TRINITY_DN13548_c0_g2(0.559097552379877)/TRINITY_DN7435_c0_g1(-0.431857633022905)	4.32	Metabolism of other amino acids	Metabolism
ko00592	alpha-Linolenic acid metabolism	6/481	25/13156	0.000226571	0.00321731	0.00258768	K10527(0.35)/K00454(-3.04)/K18857(0.46)/K05894(-0.51)/K10525(-0.36)/K10528(-0.37)	6	TRINITY_DN6073_c0_g1(0.348237088011011)/TRINITY_DN11010_c0_g1(-3.04435065720028)/TRINITY_DN73925_c0_g1(0.458338970607488)/TRINITY_DN45341_c0_g1(-0.509577094205067)/TRINITY_DN35470_c0_g1(-0.362378564671753)/TRINITY_DN8054_c0_g1(-0.365403752703489)	6.56	Lipid metabolism	Metabolism
ko00460	Cyanoamino acid metabolism	7/481	36/13156	0.000277617	0.00375444	0.00301969	K00600(-0.29)/K01188(-1.67)/K05350(0.29)/K13034(-0.33)/K01455(0.30)/K18592(-0.43)/K13029(-1.10)	7	TRINITY_DN6929_c1_g1(-0.2927223419351)/TRINITY_DN2262_c0_g1(-1.67189832732957)/TRINITY_DN7302_c0_g1(0.286235011678365)/TRINITY_DN1033_c0_g1(-0.334994271908729)/TRINITY_DN52408_c0_g1(0.296304930858147)/TRINITY_DN7435_c0_g1(-0.431857633022905)/TRINITY_DN4410_c0_g1(-1.09535099350367)	5.32	Metabolism of other amino acids	Metabolism
ko00860	Porphyrin and chlorophyll metabolism	14/481	133/13156	0.000360219	0.0046501	0.00374007	K00218(-2.68)/K01845(-0.58)/K10960(-1.50)/K01749(-1.20)/K03405(-1.18)/K01698(-0.43)/K03403(-2.16)/K01885(0.84)/K00231(-1.08)/K04035(-1.05)/K01599(-1.25)/K13071(-0.50)/K04040(-0.98)/K03428(-1.32)	14	TRINITY_DN8547_c0_g1(-2.67552099487043)/TRINITY_DN9788_c0_g1(-0.579352908725312)/TRINITY_DN7911_c0_g1(-1.50486753233196)/TRINITY_DN126098_c0_g1(-1.19736690103105)/TRINITY_DN11934_c0_g1(-1.17759354490405)/TRINITY_DN5505_c0_g1(-0.428922287063223)/TRINITY_DN5247_c0_g1(-2.15809909097897)/TRINITY_DN2884_c1_g1(0.838063606519239)/TRINITY_DN14283_c0_g1(-1.07837147129332)/TRINITY_DN9606_c0_g1(-1.045831364…	2.88	Metabolism of cofactors and vitamins	Metabolism
ko03018	RNA degradation	10/481	79/13156	0.000582774	0.007196	0.00578774	K04077(-1.09)/K01689(-0.31)/K04043(0.78)/K13126(-1.64)/K00962(-0.32)/K12607(0.45)/K12616(0.63)/K12613(0.35)/K12608(-0.81)/K12589(-0.95)	10	TRINITY_DN3835_c1_g1(-1.08596043945224)/TRINITY_DN486_c1_g1(-0.314795560452565)/TRINITY_DN145967_c0_g1(0.775462526451442)/TRINITY_DN5746_c0_g1(-1.6404334337281)/TRINITY_DN782_c0_g1(-0.318507369632488)/TRINITY_DN12183_c0_g1(0.449455227123852)/TRINITY_DN10274_c0_g1(0.625706073981881)/TRINITY_DN14228_c0_g1(0.348251971748213)/TRINITY_DN7607_c0_g1(-0.814423500793324)/TRINITY_DN10631_c0_g1(-0.946660896…	3.46	Folding, sorting and degradation	Genetic Information Processing
ko00983	Drug metabolism - other enzymes	6/481	32/13156	0.000933195	0.0110428	0.00888172	K13421(0.30)/K00799(-0.95)/K00940(-0.52)/K10807(0.55)/K01431(0.43)/K01464(-0.34)	6	TRINITY_DN6526_c0_g1(0.304704206063814)/TRINITY_DN934_c2_g1(-0.948858801135032)/TRINITY_DN9626_c0_g1(-0.520854145107837)/TRINITY_DN9378_c0_g1(0.552909184147502)/TRINITY_DN9951_c0_g1(0.434424751730625)/TRINITY_DN6883_c0_g1(-0.341539112286962)	5.13	Xenobiotics biodegradation and metabolism	Metabolism
ko04075	Plant hormone signal transduction	7/481	45/13156	0.00113652	0.0129108	0.0103842	K14496(-0.40)/K14510(-0.31)/K14431(0.35)/K14500(-0.47)/K14432(0.31)/K14506(0.37)/K14509(0.41)	7	TRINITY_DN35486_c0_g1(-0.401079061581535)/TRINITY_DN7579_c0_g1(-0.308178888852513)/TRINITY_DN2851_c0_g1(0.346787475684264)/TRINITY_DN15721_c0_g1(-0.473983626619905)/TRINITY_DN13838_c0_g1(0.308550394461755)/TRINITY_DN17572_c0_g1(0.368891306267483)/TRINITY_DN7089_c0_g1(0.408231033931128)	4.25	Signal transduction	Environmental Information Processing
ko00240	Pyrimidine metabolism	11/481	102/13156	0.00123352	0.0133745	0.0107571	K13421(0.30)/K00254(0.27)/K00940(-0.52)/K10807(0.55)/K09903(-0.76)/K00761(-0.87)/K14641(-1.62)/K03787(-0.39)/K01937(-0.39)/K01431(0.43)/K01464(-0.34)	11	TRINITY_DN6526_c0_g1(0.304704206063814)/TRINITY_DN5787_c0_g1(0.267521942638263)/TRINITY_DN9626_c0_g1(-0.520854145107837)/TRINITY_DN9378_c0_g1(0.552909184147502)/TRINITY_DN19568_c0_g2(-0.755524752825449)/TRINITY_DN9964_c0_g1(-0.871656226108234)/TRINITY_DN43484_c0_g1(-1.62302720295022)/TRINITY_DN6546_c0_g1(-0.386358162264664)/TRINITY_DN6539_c0_g1(-0.39092708956999)/TRINITY_DN9951_c0_g1(0.4344247517…	2.95	Nucleotide metabolism	Metabolism
ko04612	Antigen processing and presentation	7/481	46/13156	0.00129904	0.0133745	0.0107571	K04079(0.30)/K03283(0.90)/K09489(0.36)/K08057(0.36)/K08059(0.38)/K01363(-0.35)/K01369(0.44)	7	TRINITY_DN4584_c0_g1(0.29650671868239)/TRINITY_DN8261_c0_g3(0.900796450844928)/TRINITY_DN19313_c0_g1(0.362134181663128)/TRINITY_DN16919_c0_g1(0.355873695049241)/TRINITY_DN26579_c0_g1(0.382950372386604)/TRINITY_DN38403_c0_g1(-0.354007259830094)/TRINITY_DN6935_c0_g1(0.443673256148651)	4.16	Immune system	Organismal Systems
ko00073	Cutin, suberine and wax biosynthesis	4/481	14/13156	0.00131861	0.0133745	0.0107571	K17991(0.63)/K15400(-0.61)/K15404(0.47)/K15398(-1.21)	4	TRINITY_DN1643_c0_g1(0.630922364941704)/TRINITY_DN7189_c0_g1(-0.611241065580774)/TRINITY_DN87619_c0_g1(0.470155150501718)/TRINITY_DN915_c0_g2(-1.21097568544732)	7.81	Lipid metabolism	Metabolism
ko00270	Cysteine and methionine metabolism	12/481	122/13156	0.00168578	0.0159999	0.0128687	K14454(0.64)/K00789(-0.77)/K01251(-0.40)/K00058(-2.48)/K00549(-0.81)/K13034(-0.33)/K00797(0.66)/K00815(-0.42)/K00827(-1.29)/K05933(-0.83)/K01920(-0.47)/K01761(0.28)	12	TRINITY_DN12709_c0_g1(0.639267533193986)/TRINITY_DN1868_c0_g1(-0.768818259145614)/TRINITY_DN8548_c0_g1(-0.400436785601474)/TRINITY_DN9244_c0_g1(-2.47711316100585)/TRINITY_DN26887_c0_g1(-0.806793111184565)/TRINITY_DN1033_c0_g1(-0.334994271908729)/TRINITY_DN6160_c0_g1(0.659453646776326)/TRINITY_DN7098_c0_g1(-0.416892147910407)/TRINITY_DN18612_c0_g1(-1.29185123918192)/TRINITY_DN7993_c1_g1(-0.8295944…	2.69	Amino acid metabolism	Metabolism
ko05012	Parkinson disease	17/481	209/13156	0.00174647	0.0159999	0.0128687	K07374(-0.55)/K07375(-0.50)/K04565(0.33)/K02737(0.39)/K02728(0.32)/K03178(-0.39)/K02734(0.36)/K00234(0.28)/K00235(0.38)/K03033(-0.47)/K02132(-0.61)/K11352(0.32)/K03943(-0.40)/K03671(-1.04)/K03879(-1.82)/K10396(-0.94)/K03941(0.32)	17	TRINITY_DN11225_c0_g1(-0.547787820953278)/TRINITY_DN4975_c0_g1(-0.496720749261377)/TRINITY_DN3635_c2_g1(0.332416550478208)/TRINITY_DN6920_c0_g1(0.39216945204897)/TRINITY_DN18700_c0_g1(0.315528508278684)/TRINITY_DN4653_c0_g1(-0.393428343178338)/TRINITY_DN19723_c0_g1(0.355723257371674)/TRINITY_DN35323_c0_g1(0.280523560183833)/TRINITY_DN21141_c0_g1(0.382043956456028)/TRINITY_DN15535_c0_g1(-0.4650388…	2.22	Neurodegenerative disease	Human Diseases
ko05020	Prion disease	17/481	209/13156	0.00174647	0.0159999	0.0128687	K03283(0.90)/K07374(-0.55)/K07375(-0.50)/K04565(0.33)/K02737(0.39)/K02728(0.32)/K02734(0.36)/K00234(0.28)/K00235(0.38)/K09553(0.33)/K03033(-0.47)/K02132(-0.61)/K11352(0.32)/K03943(-0.40)/K03879(-1.82)/K10396(-0.94)/K03941(0.32)	17	TRINITY_DN8261_c0_g3(0.900796450844928)/TRINITY_DN11225_c0_g1(-0.547787820953278)/TRINITY_DN4975_c0_g1(-0.496720749261377)/TRINITY_DN3635_c2_g1(0.332416550478208)/TRINITY_DN6920_c0_g1(0.39216945204897)/TRINITY_DN18700_c0_g1(0.315528508278684)/TRINITY_DN19723_c0_g1(0.355723257371674)/TRINITY_DN35323_c0_g1(0.280523560183833)/TRINITY_DN21141_c0_g1(0.382043956456028)/TRINITY_DN1940_c0_g1(0.3347068500…	2.22	Neurodegenerative disease	Human Diseases
ko05016	Huntington disease	18/481	229/13156	0.00189895	0.0168532	0.013555	K07374(-0.55)/K07375(-0.50)/K04564(-0.67)/K04565(0.33)/K02737(0.39)/K02728(0.32)/K02734(0.36)/K00234(0.28)/K00235(0.38)/K03033(-0.47)/K02132(-0.61)/K11352(0.32)/K03943(-0.40)/K11644(-0.71)/K00432(0.56)/K03879(-1.82)/K10396(-0.94)/K03941(0.32)	18	TRINITY_DN11225_c0_g1(-0.547787820953278)/TRINITY_DN4975_c0_g1(-0.496720749261377)/TRINITY_DN6685_c0_g1(-0.666608891034288)/TRINITY_DN3635_c2_g1(0.332416550478208)/TRINITY_DN6920_c0_g1(0.39216945204897)/TRINITY_DN18700_c0_g1(0.315528508278684)/TRINITY_DN19723_c0_g1(0.355723257371674)/TRINITY_DN35323_c0_g1(0.280523560183833)/TRINITY_DN21141_c0_g1(0.382043956456028)/TRINITY_DN15535_c0_g1(-0.4650388…	2.15	Neurodegenerative disease	Human Diseases
ko00061	Fatty acid biosynthesis	6/481	39/13156	0.00270749	0.0233009	0.0187409	K01897(-0.90)/K11262(-0.71)/K09458(-0.56)/K00645(-0.26)/K00059(-0.66)/K10782(-0.30)	6	TRINITY_DN41126_c0_g1(-0.89695759301619)/TRINITY_DN1547_c0_g1(-0.710219976651448)/TRINITY_DN1086_c0_g1(-0.556836940796672)/TRINITY_DN1459_c0_g1(-0.264671583003367)/TRINITY_DN3084_c0_g1(-0.656104059974094)/TRINITY_DN8360_c0_g1(-0.303410925110947)	4.21	Lipid metabolism	Metabolism
ko05134	Legionellosis	8/481	69/13156	0.00355891	0.0297274	0.0239097	K04077(-1.09)/K03283(0.90)/K07937(-0.59)/K03231(0.40)/K07874(0.36)/K14416(0.42)/K03596(-1.33)/K07953(0.58)	8	TRINITY_DN3835_c1_g1(-1.08596043945224)/TRINITY_DN8261_c0_g3(0.900796450844928)/TRINITY_DN28958_c2_g1(-0.58582328548916)/TRINITY_DN161018_c0_g1(0.402750222080588)/TRINITY_DN2082_c0_g1(0.360932331851323)/TRINITY_DN11563_c0_g1(0.423369205021943)/TRINITY_DN6151_c0_g1(-1.33416291409839)/TRINITY_DN31301_c0_g1(0.580698587992836)	3.17	Infectious disease: bacterial	Human Diseases
ko00250	Alanine, aspartate and glutamate metabolism	8/481	70/13156	0.00389295	0.0315885	0.0254066	K14454(0.64)/K17761(0.44)/K00814(0.59)/K01953(1.10)/K01915(0.49)/K00827(-1.29)/K00830(-0.49)/K01580(-0.82)	8	TRINITY_DN12709_c0_g1(0.639267533193986)/TRINITY_DN8338_c0_g1(0.441686433039412)/TRINITY_DN4446_c0_g1(0.592219719982765)/TRINITY_DN13208_c0_g1(1.10230422871871)/TRINITY_DN20074_c0_g1(0.493956796089482)/TRINITY_DN18612_c0_g1(-1.29185123918192)/TRINITY_DN14491_c0_g1(-0.49448566708978)/TRINITY_DN15562_c0_g1(-0.823229765599639)	3.13	Amino acid metabolism	Metabolism
ko04212	Longevity regulating pathway - worm	7/481	57/13156	0.00454741	0.035874	0.0288535	K04077(-1.09)/K10798(-0.47)/K04564(-0.67)/K04043(0.78)/K00799(-0.95)/K01358(-1.31)/K17794(-2.07)	7	TRINITY_DN3835_c1_g1(-1.08596043945224)/TRINITY_DN5177_c0_g1(-0.474457576961453)/TRINITY_DN6685_c0_g1(-0.666608891034288)/TRINITY_DN145967_c0_g1(0.775462526451442)/TRINITY_DN934_c2_g1(-0.948858801135032)/TRINITY_DN7478_c0_g1(-1.31353456359271)/TRINITY_DN2954_c0_g2(-2.07287055145622)	3.36	Aging	Organismal Systems
ko00130	Ubiquinone and other terpenoid-quinone biosynthesis	7/481	59/13156	0.00551307	0.0423165	0.0340351	K12502(-0.35)/K17872(-0.35)/K00815(-0.42)/K00487(0.53)/K03809(0.44)/K01904(-0.39)/K06127(0.29)	7	TRINITY_DN4311_c0_g1(-0.352987971640535)/TRINITY_DN1518_c0_g1(-0.351620776746275)/TRINITY_DN7098_c0_g1(-0.416892147910407)/TRINITY_DN9584_c0_g1(0.530773960644079)/TRINITY_DN8810_c0_g1(0.435445854860925)/TRINITY_DN17756_c0_g1(-0.385373166963915)/TRINITY_DN26158_c0_g3(0.28608907477136)	3.25	Metabolism of cofactors and vitamins	Metabolism
ko00020	Citrate cycle (TCA cycle)	7/481	62/13156	0.00723909	0.0541027	0.0435148	K01648(-0.38)/K00161(-0.50)/K00164(0.43)/K00658(0.29)/K00234(0.28)/K00235(0.38)/K01899(0.67)	7	TRINITY_DN4629_c0_g1(-0.375889614546773)/TRINITY_DN5059_c0_g1(-0.497865271076806)/TRINITY_DN268_c1_g3(0.431827728678352)/TRINITY_DN16746_c0_g1(0.292096191027611)/TRINITY_DN35323_c0_g1(0.280523560183833)/TRINITY_DN21141_c0_g1(0.382043956456028)/TRINITY_DN15968_c0_g1(0.667598153026998)	3.09	Carbohydrate metabolism	Metabolism
ko00052	Galactose metabolism	8/481	78/13156	0.0075108	0.054694	0.0439904	K01187(-0.50)/K01193(-1.87)/K01785(0.51)/K00844(-0.29)/K01784(0.48)/K00011(-0.27)/K00963(0.35)/K06617(-0.33)	8	TRINITY_DN9816_c0_g1(-0.501164255696846)/TRINITY_DN3438_c0_g1(-1.87012955539993)/TRINITY_DN4016_c1_g1(0.508596238043797)/TRINITY_DN11446_c0_g1(-0.290727265902259)/TRINITY_DN8989_c0_g1(0.484532684102174)/TRINITY_DN836_c0_g1(-0.270902037619258)/TRINITY_DN171483_c0_g1(0.354951888667432)/TRINITY_DN7789_c0_g2(-0.326699585147728)	2.81	Carbohydrate metabolism	Metabolism
ko05110	Vibrio cholerae infection	6/481	49/13156	0.00854238	0.0606509	0.0487815	K07937(-0.59)/K02144(-0.35)/K05692(1.21)/K10950(0.44)/K02150(-0.50)/K02147(-0.28)	6	TRINITY_DN28958_c2_g1(-0.58582328548916)/TRINITY_DN12800_c0_g1(-0.346060535278367)/TRINITY_DN17296_c1_g2(1.21164418983817)/TRINITY_DN7813_c0_g1(0.436281371105413)/TRINITY_DN15572_c0_g1(-0.500241700469624)/TRINITY_DN12174_c0_g1(-0.280959071044976)	3.35	Infectious disease: bacterial	Human Diseases
ko03013	Nucleocytoplasmic transport	9/481	98/13156	0.0095861	0.0664013	0.0534065	K07936(0.30)/K03231(0.40)/K13174(0.29)/K14306(0.35)/K13025(0.42)/K14297(0.28)/K14308(-0.49)/K20222(0.38)/K14313(0.29)	9	TRINITY_DN2124_c1_g1(0.300619304506274)/TRINITY_DN161018_c0_g1(0.402750222080588)/TRINITY_DN14445_c0_g1(0.286508944344184)/TRINITY_DN4464_c0_g1(0.350767152993069)/TRINITY_DN11148_c0_g1(0.418667485447557)/TRINITY_DN14347_c0_g1(0.281082133304294)/TRINITY_DN40193_c0_g1(-0.486010637271949)/TRINITY_DN3850_c0_g1(0.379102761140524)/TRINITY_DN7426_c0_g1(0.294453853600285)	2.51	Translation	Genetic Information Processing
ko00260	Glycine, serine and threonine metabolism	9/481	102/13156	0.0122884	0.0817042	0.0657147	K00058(-2.48)/K00600(-0.29)/K00281(-0.48)/K14085(0.28)/K00605(-0.27)/K00306(-0.44)/K00827(-1.29)/K00830(-0.49)/K15634(0.43)	9	TRINITY_DN9244_c0_g1(-2.47711316100585)/TRINITY_DN6929_c1_g1(-0.2927223419351)/TRINITY_DN19576_c0_g1(-0.47830544180276)/TRINITY_DN10436_c0_g1(0.277639300026479)/TRINITY_DN17052_c0_g1(-0.27261315236863)/TRINITY_DN1082_c0_g1(-0.436348569870663)/TRINITY_DN18612_c0_g1(-1.29185123918192)/TRINITY_DN14491_c0_g1(-0.49448566708978)/TRINITY_DN18745_c0_g1(0.432225821102029)	2.41	Amino acid metabolism	Metabolism
ko00030	Pentose phosphate pathway	8/481	85/13156	0.0123707	0.0817042	0.0657147	K01810(0.30)/K00895(0.73)/K00615(-0.55)/K01623(1.94)/K01807(-0.40)/K00036(-0.33)/K00131(-0.32)/K01783(-1.13)	8	TRINITY_DN896_c1_g1(0.303047863112901)/TRINITY_DN26477_c0_g1(0.725961308928861)/TRINITY_DN1477_c2_g1(-0.554491046799159)/TRINITY_DN10871_c0_g1(1.93935566793744)/TRINITY_DN1538_c0_g1(-0.399474704977559)/TRINITY_DN406_c0_g1(-0.33447521722332)/TRINITY_DN13778_c0_g1(-0.319614895425466)/TRINITY_DN7821_c0_g1(-1.13102943836271)	2.57	Carbohydrate metabolism	Metabolism
ko04626	Plant-pathogen interaction	8/481	86/13156	0.0132184	0.0853184	0.0686216	K04079(0.30)/K09487(-0.61)/K02358(-1.51)/K13412(-0.30)/K15397(-1.00)/K13436(0.26)/K01373(0.30)/K13448(0.38)	8	TRINITY_DN4584_c0_g1(0.29650671868239)/TRINITY_DN3175_c1_g1(-0.610968659733335)/TRINITY_DN893_c0_g2(-1.5126533031103)/TRINITY_DN13064_c0_g1(-0.303238277315679)/TRINITY_DN20269_c1_g1(-1.00464245329108)/TRINITY_DN5792_c0_g1(0.263730802137925)/TRINITY_DN12702_c1_g1(0.301035790166406)/TRINITY_DN5975_c0_g1(0.380450365977064)	2.54	Environmental adaptation	Organismal Systems
ko04146	Peroxisome	7/481	73/13156	0.0170586	0.105025	0.0844715	K04564(-0.67)/K01897(-0.90)/K04565(0.33)/K12261(0.28)/K00306(-0.44)/K11517(-1.12)/K00830(-0.49)	7	TRINITY_DN6685_c0_g1(-0.666608891034288)/TRINITY_DN41126_c0_g1(-0.89695759301619)/TRINITY_DN3635_c2_g1(0.332416550478208)/TRINITY_DN1356_c1_g1(0.280626075356147)/TRINITY_DN1082_c0_g1(-0.436348569870663)/TRINITY_DN74025_c0_g1(-1.12439022450293)/TRINITY_DN14491_c0_g1(-0.49448566708978)	2.62	Transport and catabolism	Cellular Processes
ko00620	Pyruvate metabolism	10/481	126/13156	0.0171449	0.105025	0.0844715	K01759(0.29)/K01649(0.37)/K00161(-0.50)/K14085(0.28)/K00029(0.27)/K11262(-0.71)/K00873(-0.53)/K18857(0.46)/K01895(-0.39)/K00626(0.28)	10	TRINITY_DN3506_c0_g1(0.286457916345396)/TRINITY_DN4560_c0_g2(0.37014047295747)/TRINITY_DN5059_c0_g1(-0.497865271076806)/TRINITY_DN10436_c0_g1(0.277639300026479)/TRINITY_DN540_c0_g1(0.267610906312343)/TRINITY_DN1547_c0_g1(-0.710219976651448)/TRINITY_DN8583_c0_g1(-0.530790519795714)/TRINITY_DN73925_c0_g1(0.458338970607488)/TRINITY_DN2811_c0_g1(-0.385875586848433)/TRINITY_DN69541_c0_g1(0.28344754877…	2.17	Carbohydrate metabolism	Metabolism
ko04922	Glucagon signaling pathway	6/481	57/13156	0.0173809	0.105025	0.0844715	K00161(-0.50)/K00688(0.55)/K11262(-0.71)/K00873(-0.53)/K07198(0.29)/K07199(-1.83)	6	TRINITY_DN5059_c0_g1(-0.497865271076806)/TRINITY_DN3749_c1_g1(0.551218061670311)/TRINITY_DN1547_c0_g1(-0.710219976651448)/TRINITY_DN8583_c0_g1(-0.530790519795714)/TRINITY_DN10128_c0_g1(0.289064670246014)/TRINITY_DN26898_c0_g1(-1.82822648041518)	2.88	Endocrine system	Organismal Systems
ko04213	Longevity regulating pathway - multiple species	6/481	58/13156	0.018808	0.11128	0.0895028	K03695(0.52)/K03283(0.90)/K04564(-0.67)/K04565(0.33)/K07198(0.29)/K07199(-1.83)	6	TRINITY_DN2407_c0_g1(0.519896726817856)/TRINITY_DN8261_c0_g3(0.900796450844928)/TRINITY_DN6685_c0_g1(-0.666608891034288)/TRINITY_DN3635_c2_g1(0.332416550478208)/TRINITY_DN10128_c0_g1(0.289064670246014)/TRINITY_DN26898_c0_g1(-1.82822648041518)	2.83	Aging	Organismal Systems
ko03410	Base excision repair	5/481	43/13156	0.0196288	0.113767	0.0915026	K10798(-0.47)/K02327(0.49)/K02326(-0.38)/K02324(-0.54)/K01142(0.65)	5	TRINITY_DN5177_c0_g1(-0.474457576961453)/TRINITY_DN9859_c0_g1(0.485892753135849)/TRINITY_DN24708_c0_g1(-0.379045068266949)/TRINITY_DN2664_c0_g1(-0.542242994834302)/TRINITY_DN9588_c0_g1(0.647199844069849)	3.18	Replication and repair	Genetic Information Processing
ko04714	Thermogenesis	13/481	188/13156	0.0207468	0.117842	0.0947801	K01897(-0.90)/K05692(1.21)/K00234(0.28)/K00235(0.38)/K02132(-0.61)/K11352(0.32)/K07198(0.29)/K03943(-0.40)/K03879(-1.82)/K15109(-0.60)/K01054(-0.33)/K03941(0.32)/K07199(-1.83)	13	TRINITY_DN41126_c0_g1(-0.89695759301619)/TRINITY_DN17296_c1_g2(1.21164418983817)/TRINITY_DN35323_c0_g1(0.280523560183833)/TRINITY_DN21141_c0_g1(0.382043956456028)/TRINITY_DN179191_c0_g1(-0.605680817254922)/TRINITY_DN10788_c0_g1(0.315743764902208)/TRINITY_DN10128_c0_g1(0.289064670246014)/TRINITY_DN2280_c1_g1(-0.399847325702177)/TRINITY_DN1068_c0_g1(-1.82257113011072)/TRINITY_DN8219_c0_g1(-0.601421…	1.89	Environmental adaptation	Organismal Systems
ko00410	beta-Alanine metabolism	5/481	44/13156	0.0215011	0.119732	0.0963003	K14085(0.28)/K01431(0.43)/K05605(0.38)/K01464(-0.34)/K01580(-0.82)	5	TRINITY_DN10436_c0_g1(0.277639300026479)/TRINITY_DN9951_c0_g1(0.434424751730625)/TRINITY_DN2658_c0_g2(0.379282726783408)/TRINITY_DN6883_c0_g1(-0.341539112286962)/TRINITY_DN15562_c0_g1(-0.823229765599639)	3.11	Metabolism of other amino acids	Metabolism
ko04145	Phagosome	8/481	95/13156	0.0228532	0.124813	0.100387	K07374(-0.55)/K07375(-0.50)/K02144(-0.35)/K05692(1.21)/K08057(0.36)/K02150(-0.50)/K02147(-0.28)/K08488(0.29)	8	TRINITY_DN11225_c0_g1(-0.547787820953278)/TRINITY_DN4975_c0_g1(-0.496720749261377)/TRINITY_DN12800_c0_g1(-0.346060535278367)/TRINITY_DN17296_c1_g2(1.21164418983817)/TRINITY_DN16919_c0_g1(0.355873695049241)/TRINITY_DN15572_c0_g1(-0.500241700469624)/TRINITY_DN12174_c0_g1(-0.280959071044976)/TRINITY_DN19800_c1_g1(0.288091614063128)	2.3	Transport and catabolism	Cellular Processes
ko03420	Nucleotide excision repair	5/481	47/13156	0.0278011	0.148972	0.119818	K10839(0.30)/K02327(0.49)/K10739(0.29)/K02326(-0.38)/K02324(-0.54)	5	TRINITY_DN24240_c0_g1(0.303499791287372)/TRINITY_DN9859_c0_g1(0.485892753135849)/TRINITY_DN15846_c1_g1(0.291313294145692)/TRINITY_DN24708_c0_g1(-0.379045068266949)/TRINITY_DN2664_c0_g1(-0.542242994834302)	2.91	Replication and repair	Genetic Information Processing
ko03450	Non-homologous end-joining	3/481	19/13156	0.0304418	0.157404	0.1266	K10884(-0.28)/K10886(0.28)/K10866(-0.66)	3	TRINITY_DN5752_c0_g1(-0.276656723653695)/TRINITY_DN5237_c1_g1(0.280851098580754)/TRINITY_DN12829_c0_g1(-0.657826703610392)	4.32	Replication and repair	Genetic Information Processing
ko00190	Oxidative phosphorylation	14/481	219/13156	0.0304831	0.157404	0.1266	K02112(-1.66)/K01507(-0.46)/K02144(-0.35)/K02150(-0.50)/K02147(-0.28)/K00234(0.28)/K00235(0.38)/K02132(-0.61)/K11352(0.32)/K03943(-0.40)/K02109(-0.59)/K02113(-1.30)/K03879(-1.82)/K03941(0.32)	14	TRINITY_DN29649_c0_g3(-1.65807398235721)/TRINITY_DN10474_c0_g1(-0.462702400361871)/TRINITY_DN12800_c0_g1(-0.346060535278367)/TRINITY_DN15572_c0_g1(-0.500241700469624)/TRINITY_DN12174_c0_g1(-0.280959071044976)/TRINITY_DN35323_c0_g1(0.280523560183833)/TRINITY_DN21141_c0_g1(0.382043956456028)/TRINITY_DN179191_c0_g1(-0.605680817254922)/TRINITY_DN10788_c0_g1(0.315743764902208)/TRINITY_DN2280_c1_g1(-0.…	1.75	Energy metabolism	Metabolism
ko00450	Selenocompound metabolism	4/481	33/13156	0.0312309	0.158385	0.127389	K00549(-0.81)/K13811(-0.58)/K01874(-0.42)/K01761(0.28)	4	TRINITY_DN26887_c0_g1(-0.806793111184565)/TRINITY_DN29382_c0_g1(-0.576518867620976)/TRINITY_DN6224_c0_g1(-0.415816866513523)/TRINITY_DN10353_c0_g1(0.284760827218901)	3.32	Metabolism of other amino acids	Metabolism
ko05415	Diabetic cardiomyopathy	11/481	160/13156	0.0329826	0.164335	0.132174	K00134(0.79)/K00161(-0.50)/K00234(0.28)/K00235(0.38)/K00036(-0.33)/K02132(-0.61)/K11352(0.32)/K03943(-0.40)/K17605(0.36)/K03879(-1.82)/K03941(0.32)	11	TRINITY_DN11582_c4_g2(0.79089504532927)/TRINITY_DN5059_c0_g1(-0.497865271076806)/TRINITY_DN35323_c0_g1(0.280523560183833)/TRINITY_DN21141_c0_g1(0.382043956456028)/TRINITY_DN406_c0_g1(-0.33447521722332)/TRINITY_DN179191_c0_g1(-0.605680817254922)/TRINITY_DN10788_c0_g1(0.315743764902208)/TRINITY_DN2280_c1_g1(-0.399847325702177)/TRINITY_DN5304_c0_g1(0.35973533364903)/TRINITY_DN1068_c0_g1(-1.822571130…	1.88	Cardiovascular disease	Human Diseases
ko01212	Fatty acid metabolism	7/481	84/13156	0.0338202	0.165602	0.133194	K01897(-0.90)/K10527(0.35)/K11262(-0.71)/K09458(-0.56)/K00626(0.28)/K00645(-0.26)/K00059(-0.66)	7	TRINITY_DN41126_c0_g1(-0.89695759301619)/TRINITY_DN6073_c0_g1(0.348237088011011)/TRINITY_DN1547_c0_g1(-0.710219976651448)/TRINITY_DN1086_c0_g1(-0.556836940796672)/TRINITY_DN69541_c0_g1(0.283447548773985)/TRINITY_DN1459_c0_g1(-0.264671583003367)/TRINITY_DN3084_c0_g1(-0.656104059974094)	2.28	Global and overview maps	Metabolism
ko00100	Steroid biosynthesis	4/481	34/13156	0.0344069	0.165619	0.133208	K09828(-0.36)/K00559(-0.29)/K05917(0.37)/K08242(-0.55)	4	TRINITY_DN14030_c0_g1(-0.363148180029318)/TRINITY_DN21266_c0_g1(-0.288951415643838)/TRINITY_DN4769_c0_g1(0.372821609289723)/TRINITY_DN19488_c0_g1(-0.547277443406145)	3.22	Lipid metabolism	Metabolism
ko04142	Lysosome	8/481	105/13156	0.0384177	0.181844	0.146257	K02144(-0.35)/K12391(-0.36)/K01363(-0.35)/K01366(-0.50)/K01369(0.44)/K01373(0.30)/K01206(0.30)/K12373(0.41)	8	TRINITY_DN12800_c0_g1(-0.346060535278367)/TRINITY_DN603_c0_g1(-0.361764024265931)/TRINITY_DN38403_c0_g1(-0.354007259830094)/TRINITY_DN11972_c0_g1(-0.5028155175744)/TRINITY_DN6935_c0_g1(0.443673256148651)/TRINITY_DN12702_c1_g1(0.301035790166406)/TRINITY_DN18578_c0_g1(0.300301156127324)/TRINITY_DN6591_c0_g1(0.414423922116623)	2.08	Transport and catabolism	Cellular Processes
ko00730	Thiamine metabolism	4/481	36/13156	0.0413014	0.191365	0.153915	K03146(0.53)/K04487(0.38)/K00939(-0.46)/K01662(-2.48)	4	TRINITY_DN8265_c0_g2(0.531250156455121)/TRINITY_DN12790_c0_g1(0.384678713621935)/TRINITY_DN5897_c2_g1(-0.462968011828167)/TRINITY_DN9949_c4_g2(-2.48379009269577)	3.04	Metabolism of cofactors and vitamins	Metabolism
ko00330	Arginine and proline metabolism	8/481	107/13156	0.0422155	0.191365	0.153915	K14454(0.64)/K00286(0.35)/K14085(0.28)/K00797(0.66)/K00472(0.43)/K00819(0.36)/K01583(-0.61)/K00318(-0.76)	8	TRINITY_DN12709_c0_g1(0.639267533193986)/TRINITY_DN48711_c0_g1(0.345461633581045)/TRINITY_DN10436_c0_g1(0.277639300026479)/TRINITY_DN6160_c0_g1(0.659453646776326)/TRINITY_DN15399_c0_g2(0.433511039856933)/TRINITY_DN13710_c0_g1(0.363615083670495)/TRINITY_DN16990_c0_g1(-0.610059467064422)/TRINITY_DN1117_c0_g1(-0.762934033197905)	2.04	Amino acid metabolism	Metabolism
ko00280	Valine, leucine and isoleucine degradation	6/481	70/13156	0.0424507	0.191365	0.153915	K14085(0.28)/K00827(-1.29)/K00626(0.28)/K01641(-0.40)/K05605(0.38)/K09699(0.33)	6	TRINITY_DN10436_c0_g1(0.277639300026479)/TRINITY_DN18612_c0_g1(-1.29185123918192)/TRINITY_DN69541_c0_g1(0.283447548773985)/TRINITY_DN7508_c0_g2(-0.399022114545361)/TRINITY_DN2658_c0_g2(0.379282726783408)/TRINITY_DN3228_c0_g1(0.326307467457092)	2.34	Amino acid metabolism	Metabolism
ko00511	Other glycan degradation	3/481	22/13156	0.0446523	0.197928	0.159194	K01206(0.30)/K12373(0.41)/K01191(0.49)	3	TRINITY_DN18578_c0_g1(0.300301156127324)/TRINITY_DN6591_c0_g1(0.414423922116623)/TRINITY_DN46570_c0_g1(0.485467983990441)	3.73	Glycan biosynthesis and metabolism	Metabolism
ko01250	Biosynthesis of nucleotide sugars	13/481	211/13156	0.0463612	0.197928	0.159194	K00975(0.68)/K01810(0.30)/K00012(-0.34)/K12450(-0.36)/K00844(-0.29)/K12451(-0.51)/K01809(0.42)/K13379(-0.52)/K06118(-0.82)/K01784(0.48)/K12448(0.35)/K00979(0.32)/K00963(0.35)	13	TRINITY_DN10372_c0_g2(0.675818998632922)/TRINITY_DN896_c1_g1(0.303047863112901)/TRINITY_DN9867_c0_g1(-0.344634509280262)/TRINITY_DN15521_c0_g1(-0.355752777597173)/TRINITY_DN11446_c0_g1(-0.290727265902259)/TRINITY_DN17655_c0_g1(-0.50846129923922)/TRINITY_DN5999_c0_g1(0.424420105106988)/TRINITY_DN4146_c2_g1(-0.519250512038352)/TRINITY_DN1726_c0_g1(-0.815503455790528)/TRINITY_DN8989_c0_g1(0.48453268…	1.69	None	None
ko00561	Glycerolipid metabolism	7/481	90/13156	0.0464513	0.197928	0.159194	K14085(0.28)/K06118(-0.82)/K13508(-1.10)/K00630(-0.59)/K00011(-0.27)/K00679(-0.42)/K01054(-0.33)	7	TRINITY_DN10436_c0_g1(0.277639300026479)/TRINITY_DN1726_c0_g1(-0.815503455790528)/TRINITY_DN6132_c0_g1(-1.09591036882017)/TRINITY_DN4112_c0_g1(-0.585521642297929)/TRINITY_DN836_c0_g1(-0.270902037619258)/TRINITY_DN6252_c0_g1(-0.420548486761451)/TRINITY_DN10975_c0_g1(-0.328483037340624)	2.13	Lipid metabolism	Metabolism
ko04016	MAPK signaling pathway - plant	5/481	54/13156	0.0466943	0.197928	0.159194	K20547(0.82)/K14496(-0.40)/K00940(-0.52)/K14510(-0.31)/K14509(0.41)	5	TRINITY_DN29806_c0_g1(0.824559191679617)/TRINITY_DN35486_c0_g1(-0.401079061581535)/TRINITY_DN9626_c0_g1(-0.520854145107837)/TRINITY_DN7579_c0_g1(-0.308178888852513)/TRINITY_DN7089_c0_g1(0.408231033931128)	2.53	Signal transduction	Environmental Information Processing

## Sheet: Table S9
Table S9 Genes differentially expressed at both transcriptomic and proteomic levels in ST at 4 h, 12h, 18h after salt stress
4h
Gene Symbol	Protein (p-value)	Protein (log2Fold Change)	Protein (Regulation)	Transcript (p-value)	Transcript (log2Fold Change)	Transcript (Regulation)
TRINITY_DN9545_c0_g1	0.0173145	0.443266	Up	1.02218e-12	2.85534	Up
TRINITY_DN40_c0_g1	0.0495285	0.329536	Up	7.93543e-43	3.43897	Up
TRINITY_DN1868_c0_g2	0.0213203	-0.354224	Down	2.05779e-05	-1.06839	Down
TRINITY_DN1412_c0_g1	0.0316001	0.355481	Up	1.18582e-08	3.06872	Up
TRINITY_DN18370_c0_g1	0.0330062	-0.478314	Down	9.24823e-13	-1.34926	Down
TRINITY_DN13454_c0_g1	0.0111022	-0.309086	Down	4.2972e-15	-1.42312	Down
TRINITY_DN4154_c0_g2	0.00884172	0.900011	Up	0.0019623	3.13406	Up
TRINITY_DN8643_c0_g1	0.00813817	0.287843	Up	1.42193e-06	2.42726	Up
TRINITY_DN2262_c0_g1	0.0149654	-0.394529	Down	1.80543e-19	-3.42136	Down
TRINITY_DN18863_c0_g1	0.0288134	0.306616	Up	0.0019849	2.70197	Up
TRINITY_DN10290_c0_g1	0.00829304	1.23382	Up	9.44177e-48	3.21736	Up
TRINITY_DN5427_c0_g1	0.00710653	0.381007	Up	0.00182746	4.40444	Up
TRINITY_DN22830_c0_g1	0.0179357	1.14939	Up	4.67997e-06	4.48543	Up
TRINITY_DN5466_c1_g1	0.00288809	-0.263743	down	7.91813e-25	-2.0634	Down
TRINITY_DN8498_c0_g1	0.0306365	0.309738	Up	6.95824e-17	1.57435	Up
TRINITY_DN1673_c0_g1	0.0234405	0.319428	Up	6.31994e-29	-2.28432	Down
TRINITY_DN7_c1_g1	0.00877966	-0.272392	Down	1.86408e-05	-1.03278	Down
TRINITY_DN28564_c0_g1	0.00450719	0.290141	Up	1.32142e-13	2.63518	Up
TRINITY_DN5696_c0_g1	0.01083	-0.29955	Down	1.87778e-30	-4.18647	Down
TRINITY_DN1180_c0_g1	0.0369971	-0.29957	Down	2.09697e-12	1.32844	Up
TRINITY_DN5594_c0_g1	0.00738931	-0.492832	Down	4.98783e-30	-2.28132	Down
TRINITY_DN10034_c0_g1	0.000145547	0.339901	Up	4.33402e-14	-1.40379	Down
TRINITY_DN162_c0_g1	0.0204759	0.673953	Up	8.89212e-09	3.59881	Up
TRINITY_DN12803_c0_g1	0.0202646	-0.291069	Down	2.37953e-10	-3.41216	Down
TRINITY_DN7091_c0_g1	0.017089	0.607351	Up	1.09753e-09	2.70908	Up
TRINITY_DN1640_c0_g1	0.00545529	0.564278	Up	6.58905e-08	-1.06026	Down
TRINITY_DN18560_c0_g1	0.00467994	0.338987	Up	0.015405	2.24965	Up
TRINITY_DN2463_c0_g1	0.00246247	0.347931	Up	7.03532e-18	3.5939	Up
TRINITY_DN742_c0_g1	0.0132585	-0.368448	Down	9.08451e-16	1.6127	Up
TRINITY_DN50090_c0_g2	0.0226719	-0.453561	Down	4.70661e-05	-inf	Down
TRINITY_DN2310_c0_g1	0.0171107	-0.369886	Down	4.41376e-05	1.15186	Up
TRINITY_DN6842_c3_g1	0.00244372	-0.412322	Down	1.48906e-05	4.32169	Up
TRINITY_DN5036_c0_g2	0.035158	0.544916	Up	0.000774824	-2.51447	Down
TRINITY_DN9876_c0_g1	0.0030514	-0.284235	Down	2.15762e-05	-1.08789	Down
TRINITY_DN3528_c0_g1	0.00284416	0.282856	Up	2.37242e-07	-5.52444	Down
TRINITY_DN16045_c0_g1	0.0224092	-0.316241	Down	1.92246e-17	-1.65999	Down
TRINITY_DN1498_c0_g1	0.00143692	0.773774	Up	1.27465e-16	2.30948	Up
TRINITY_DN14359_c0_g1	3.55317e-06	-0.387454	Down	8.25498e-10	-2.95334	Down
TRINITY_DN24849_c0_g1	0.0350799	0.472069	Up	0.00018345	3.45798	Up
TRINITY_DN2604_c0_g1	0.0112509	-0.416851	Down	1.49042e-05	-1.01449	Down
TRINITY_DN8088_c0_g1	0.0152976	0.265878	Up	6.09041e-13	1.44445	Up
TRINITY_DN12233_c0_g1	0.0156696	0.271471	Up	3.78549e-15	-3.5176	Down
TRINITY_DN33070_c0_g1	0.0228736	0.311868	Up	2.40268e-07	-2.2895	Down
TRINITY_DN18006_c0_g1	0.0150479	0.350611	Up	8.55042e-17	-2.31224	Down
TRINITY_DN34804_c0_g1	0.0313413	0.306111	Up	1.90918e-09	1.86179	Up
TRINITY_DN746_c0_g1	0.00529845	-0.317584	Down	1.43217e-16	-1.67113	Down
TRINITY_DN2172_c0_g1	0.00582488	0.439929	Up	0.00107433	1.12069	Up
TRINITY_DN43318_c0_g2	0.0134011	0.427635	Up	0.00357847	-3.24683	Down
TRINITY_DN25476_c0_g1	0.0303213	0.301722	Up	2.72788e-07	3.45342	Up
TRINITY_DN16740_c0_g1	0.0204067	-0.374345	Down	1.91829e-07	-1.09444	Down
TRINITY_DN16119_c0_g1	0.0159656	-0.416346	Down	1.74823e-16	1.53936	Up
TRINITY_DN121230_c0_g1	0.0411952	0.375311	Up	7.81612e-13	1.35465	Up
TRINITY_DN58411_c0_g1	0.00851881	-0.276737	Down	0.00157587	-1.23703	Down
TRINITY_DN1579_c0_g1	0.00989314	0.27712	Up	1.23257e-22	-2.19555	Down
TRINITY_DN4295_c0_g1	0.0385428	0.484183	Up	1.9001e-06	-1.22196	Down
TRINITY_DN1582_c0_g1	0.0224964	0.361684	Up	4.7625e-06	1.07479	Up
TRINITY_DN5449_c0_g1	0.00699824	-0.425989	Down	5.07619e-08	1.106	Up
TRINITY_DN5696_c1_g1	0.0194957	-0.298976	Down	9.7098e-49	-2.8788	Down
TRINITY_DN2513_c0_g1	0.0298438	-0.458157	Down	0.00123294	2.78646	Up
TRINITY_DN14280_c0_g1	0.0331421	0.480748	Down	3.13744e-09	-3.30868	Down
TRINITY_DN1117_c0_g1	0.0422386	-0.336779	Down	1.67945e-51	-4.5414	Down
TRINITY_DN557_c0_g1	0.0411883	0.5575	Up	7.53719e-21	3.49299	Up
TRINITY_DN14146_c0_g1	0.0413938	-0.302858	Down	0.000342443	-2.17417	Down
TRINITY_DN3630_c0_g2	0.00141819	0.451433	Up	4.69284e-12	1.37683	Up
TRINITY_DN32744_c0_g1	0.0202252	-0.467879	Down	0.00193797	-1.49892	Down
TRINITY_DN1049_c0_g1	0.0106832	0.284297	Up	0.000182829	-1.03388	Down
TRINITY_DN4799_c0_g1	0.0344657	-0.405207	Down	5.3437e-23	-3.14753	Down
12 h
Gene Symbol	Protein (p-value)	Protein (log2Fold Change)	Protein (Regulation)	Transcript (p-value)	Transcript (log2Fold Change)	Transcript (Regulation)
TRINITY_DN9545_c0_g1	0.0173145	0.443266	Up	1.02218e-12	2.85534	Up
TRINITY_DN40_c0_g1	0.0495285	0.329536	Up	7.93543e-43	3.43897	Up
TRINITY_DN1868_c0_g2	0.0213203	-0.354224	Down	2.05779e-05	-1.06839	Down
TRINITY_DN1412_c0_g1	0.0316001	0.355481	Up	1.18582e-08	3.06872	Up
TRINITY_DN18370_c0_g1	0.0330062	-0.478314	Down	9.24823e-13	-1.34926	Down
TRINITY_DN13454_c0_g1	0.0111022	-0.309086	Down	4.2972e-15	-1.42312	Down
TRINITY_DN4154_c0_g2	0.00884172	0.900011	Up	0.0019623	3.13406	Up
TRINITY_DN8643_c0_g1	0.00813817	0.287843	Up	1.42193e-06	2.42726	Up
TRINITY_DN2262_c0_g1	0.0149654	-0.394529	Down	1.80543e-19	-3.42136	Down
TRINITY_DN18863_c0_g1	0.0288134	0.306616	Up	0.0019849	2.70197	Up
TRINITY_DN10290_c0_g1	0.00829304	1.23382	Up	9.44177e-48	3.21736	Up
TRINITY_DN5427_c0_g1	0.00710653	0.381007	Up	0.00182746	4.40444	Up
TRINITY_DN22830_c0_g1	0.0179357	1.14939	Up	4.67997e-06	4.48543	Up
TRINITY_DN5466_c1_g1	0.00288809	-0.263743	down	7.91813e-25	-2.0634	Down
TRINITY_DN8498_c0_g1	0.0306365	0.309738	Up	6.95824e-17	1.57435	Up
TRINITY_DN1673_c0_g1	0.0234405	0.319428	Up	6.31994e-29	-2.28432	Down
TRINITY_DN7_c1_g1	0.00877966	-0.272392	Down	1.86408e-05	-1.03278	Down
TRINITY_DN28564_c0_g1	0.00450719	0.290141	Up	1.32142e-13	2.63518	Up
TRINITY_DN5696_c0_g1	0.01083	-0.29955	Down	1.87778e-30	-4.18647	Down
TRINITY_DN1180_c0_g1	0.0369971	-0.29957	Down	2.09697e-12	1.32844	Up
TRINITY_DN5594_c0_g1	0.00738931	-0.492832	Down	4.98783e-30	-2.28132	Down
TRINITY_DN10034_c0_g1	0.000145547	0.339901	Up	4.33402e-14	-1.40379	Down
TRINITY_DN162_c0_g1	0.0204759	0.673953	Up	8.89212e-09	3.59881	Up
TRINITY_DN12803_c0_g1	0.0202646	-0.291069	Down	2.37953e-10	-3.41216	Down
TRINITY_DN7091_c0_g1	0.017089	0.607351	Up	1.09753e-09	2.70908	Up
TRINITY_DN1640_c0_g1	0.00545529	0.564278	Up	6.58905e-08	-1.06026	Down
TRINITY_DN18560_c0_g1	0.00467994	0.338987	Up	0.015405	2.24965	Up
TRINITY_DN2463_c0_g1	0.00246247	0.347931	Up	7.03532e-18	3.5939	Up
TRINITY_DN742_c0_g1	0.0132585	-0.368448	Down	9.08451e-16	1.6127	Up
TRINITY_DN50090_c0_g2	0.0226719	-0.453561	Down	4.70661e-05	#NAME?	Down
TRINITY_DN2310_c0_g1	0.0171107	-0.369886	Down	4.41376e-05	1.15186	Up
TRINITY_DN6842_c3_g1	0.00244372	-0.412322	Down	1.48906e-05	4.32169	Up
TRINITY_DN5036_c0_g2	0.035158	0.544916	Up	0.000774824	-2.51447	Down
TRINITY_DN9876_c0_g1	0.0030514	-0.284235	Down	2.15762e-05	-1.08789	Down
TRINITY_DN3528_c0_g1	0.00284416	0.282856	Up	2.37242e-07	-5.52444	Down
TRINITY_DN16045_c0_g1	0.0224092	-0.316241	Down	1.92246e-17	-1.65999	Down
TRINITY_DN1498_c0_g1	0.00143692	0.773774	Up	1.27465e-16	2.30948	Up
TRINITY_DN14359_c0_g1	3.55317e-06	-0.387454	Down	8.25498e-10	-2.95334	Down
TRINITY_DN24849_c0_g1	0.0350799	0.472069	Up	0.00018345	3.45798	Up
TRINITY_DN2604_c0_g1	0.0112509	-0.416851	Down	1.49042e-05	-1.01449	Down
TRINITY_DN8088_c0_g1	0.0152976	0.265878	Up	6.09041e-13	1.44445	Up
TRINITY_DN12233_c0_g1	0.0156696	0.271471	Up	3.78549e-15	-3.5176	Down
TRINITY_DN33070_c0_g1	0.0228736	0.311868	Up	2.40268e-07	-2.2895	Down
TRINITY_DN18006_c0_g1	0.0150479	0.350611	Up	8.55042e-17	-2.31224	Down
TRINITY_DN34804_c0_g1	0.0313413	0.306111	Up	1.90918e-09	1.86179	Up
TRINITY_DN746_c0_g1	0.00529845	-0.317584	Down	1.43217e-16	-1.67113	Down
TRINITY_DN2172_c0_g1	0.00582488	0.439929	Up	0.00107433	1.12069	Up
TRINITY_DN43318_c0_g2	0.0134011	0.427635	Up	0.00357847	-3.24683	Down
TRINITY_DN25476_c0_g1	0.0303213	0.301722	Up	2.72788e-07	3.45342	Up
TRINITY_DN16740_c0_g1	0.0204067	-0.374345	Down	1.91829e-07	-1.09444	Down
TRINITY_DN16119_c0_g1	0.0159656	-0.416346	Down	1.74823e-16	1.53936	Up
TRINITY_DN121230_c0_g1	0.0411952	0.375311	Up	7.81612e-13	1.35465	Up
TRINITY_DN58411_c0_g1	0.00851881	-0.276737	Down	0.00157587	-1.23703	Down
TRINITY_DN1579_c0_g1	0.00989314	0.27712	Up	1.23257e-22	-2.19555	Down
TRINITY_DN4295_c0_g1	0.0385428	0.484183	Up	1.9001e-06	-1.22196	Down
TRINITY_DN1582_c0_g1	0.0224964	0.361684	Up	4.7625e-06	1.07479	Up
TRINITY_DN5449_c0_g1	0.00699824	-0.425989	Down	5.07619e-08	1.106	Up
TRINITY_DN5696_c1_g1	0.0194957	-0.298976	Down	9.7098e-49	-2.8788	Down
TRINITY_DN2513_c0_g1	0.0298438	-0.458157	Down	0.00123294	2.78646	Up
TRINITY_DN14280_c0_g1	0.0331421	0.480748	Down	3.13744e-09	-3.30868	Down
TRINITY_DN1117_c0_g1	0.0422386	-0.336779	Down	1.67945e-51	-4.5414	Down
TRINITY_DN557_c0_g1	0.0411883	0.5575	Up	7.53719e-21	3.49299	Up
TRINITY_DN14146_c0_g1	0.0413938	-0.302858	Down	0.000342443	-2.17417	Down
TRINITY_DN3630_c0_g2	0.00141819	0.451433	Up	4.69284e-12	1.37683	Up
TRINITY_DN32744_c0_g1	0.0202252	-0.467879	Down	0.00193797	-1.49892	Down
TRINITY_DN1049_c0_g1	0.0106832	0.284297	Up	0.000182829	-1.03388	Down
TRINITY_DN4799_c0_g1	0.0344657	-0.405207	Down	5.3437e-23	-3.14753	Down
18 h
Gene Symbol	Protein (p-value)	Protein (log2Fold Change)	Protein (Regulation)	Transcript (p-value)	Transcript (log2Fold Change)	Transcript (Regulation)
TRINITY_DN5324_c0_g1	0.00841296	0.613358	up	4.6795e-08	10.6163	up
TRINITY_DN3835_c1_g1	0.00200737	-1.08596	down	0.00311642	-1.39167	down
TRINITY_DN7659_c0_g1	0.00639421	0.675574	up	0.000177622	6.73411	up
TRINITY_DN4584_c0_g1	0.00516529	0.296507	up	0.0434992	1.10165	up
TRINITY_DN76187_c0_g1	0.00315398	0.502737	up	1.72556e-06	10.2232	up
TRINITY_DN7847_c1_g1	0.0200423	0.443558	up	1.17855e-07	10.9354	up
TRINITY_DN8896_c0_g1	0.00459494	0.542923	up	4.15564e-05	4.89521	up
TRINITY_DN1055_c0_g1	0.00248395	-1.71013	down	0.00010419	-2.20348	down
TRINITY_DN3480_c0_g1	0.0288507	0.373871	up	3.83521e-05	7.20692	up
TRINITY_DN6780_c0_g1	0.000315878	0.990331	up	0.00038578	7.29336	up
TRINITY_DN4826_c0_g2	0.0300755	0.72784	up	2.05063e-05	-2.04443	down
TRINITY_DN27611_c0_g1	0.00682364	0.519897	up	0.0292909	-1.87239	down
TRINITY_DN5839_c0_g1	8.60246e-05	0.688031	up	0.000179733	4.61309	up
TRINITY_DN27059_c0_g1	0.0261755	0.639694	up	1.95666e-07	7.45601	up
TRINITY_DN933_c0_g1	0.00495038	0.671621	up	0.000216397	2.45784	up
TRINITY_DN8142_c0_g1	0.000800413	0.430392	up	0.00381251	-1.04848	down
TRINITY_DN3175_c1_g1	0.00229953	-0.610969	down	0.0351692	-1.12375	down
TRINITY_DN9545_c0_g1	1.03558e-05	0.523499	up	3.65043e-07	10.2934	up
TRINITY_DN7556_c0_g1	0.00227543	0.534357	up	5.81194e-06	6.45484	up
TRINITY_DN1868_c0_g1	0.000620804	-0.768818	down	0.00546756	-1.01638	down
TRINITY_DN891_c0_g1	0.00862246	-0.277381	down	0.0116139	4.21213	up
TRINITY_DN40_c0_g1	0.00442542	0.801881	up	5.96308e-06	10.0143	up
TRINITY_DN7085_c0_g1	9.92472e-05	0.756466	up	1.18408e-05	9.12599	up
TRINITY_DN893_c0_g2	0.0034323	-1.51265	down	5.30168e-05	-2.23297	down
TRINITY_DN10696_c0_g1	0.00367698	-0.799391	down	4.59364e-08	-3.42477	down
TRINITY_DN17681_c0_g1	0.00539424	0.470557	up	0.0042614	6.6766	up
TRINITY_DN1868_c0_g2	0.0100048	-0.392239	down	0.000310053	-1.33733	down
TRINITY_DN5177_c0_g1	0.00225939	0.434728	up	0.000652382	3.89755	up
TRINITY_DN1959_c0_g1	0.00447719	0.793838	up	9.19859e-06	8.90292	up
TRINITY_DN1412_c0_g1	0.00146545	0.48642	up	0.000224575	7.55206	up
TRINITY_DN27059_c0_g2	0.0183335	0.598066	up	8.44265e-06	7.03916	up
TRINITY_DN12805_c0_g1	0.00960369	0.932159	up	4.32188e-06	inf	up
TRINITY_DN8737_c0_g1	0.0150792	-0.403566	down	0.000536923	-1.71787	down
TRINITY_DN9867_c0_g1	0.00287478	-0.344635	down	0.000395713	-1.4708	down
TRINITY_DN1477_c2_g1	0.00401871	-0.514044	down	5.10324e-08	-2.0743	down
TRINITY_DN8063_c0_g1	0.000396957	0.583918	up	1.77613e-05	7.37975	up
TRINITY_DN345_c0_g3	0.0144724	-0.493676	down	0.000352763	-1.31324	down
TRINITY_DN12288_c0_g1	0.00245327	0.352627	up	4.89441e-07	8.20052	up
TRINITY_DN18370_c0_g1	0.00034468	-0.496721	down	4.59697e-05	-1.51248	down
TRINITY_DN17333_c0_g1	0.00543532	-0.952157	down	0.000880046	-1.69402	down
TRINITY_DN14362_c0_g1	0.000240817	-0.356723	down	0.0012629	-1.19906	down
TRINITY_DN1887_c0_g1	0.00745175	0.725961	up	0.0351825	2.67228	up
TRINITY_DN81191_c0_g1	0.00528635	0.483091	up	0.00530194	4.8782	up
TRINITY_DN11584_c0_g1	0.0035013	-0.680099	down	0.000308798	-1.34609	down
TRINITY_DN5285_c0_g1	0.00288398	-0.497751	down	1.23394e-07	-1.98537	down
TRINITY_DN4826_c1_g2	0.0146051	0.742028	up	0.000193919	-2.47009	down
TRINITY_DN28958_c2_g1	0.000202047	-0.585823	down	0.0187462	inf	up
TRINITY_DN292_c0_g2	0.0307141	-2.85675	down	3.31865e-06	-4.76924	down
TRINITY_DN5214_c0_g1	0.00303473	0.525783	up	2.93505e-07	8.94733	up
TRINITY_DN29649_c0_g3	0.00656363	-1.65807	down	2.04551e-05	-2.95113	down
TRINITY_DN7470_c0_g1	0.0280362	0.418278	up	2.2148e-07	-2.93078	down
TRINITY_DN6929_c1_g1	0.00946027	-0.292722	down	3.27325e-10	-2.4168	down
TRINITY_DN1345_c0_g1	0.0080445	0.315521	up	2.84851e-07	8.88942	up
TRINITY_DN7100_c0_g1	0.0318557	-0.613913	down	0.0301865	3.34625	up
TRINITY_DN12839_c0_g1	0.00208742	-0.349502	down	0.00156089	-1.17183	down
TRINITY_DN2762_c1_g1	0.00255374	0.457934	up	8.1079e-05	5.51999	up
TRINITY_DN13444_c0_g1	0.0290485	-0.495824	down	2.76207e-05	-1.60707	down
TRINITY_DN4703_c0_g1	0.00110902	-0.680608	down	0.0020624	-1.13655	down
TRINITY_DN33967_c0_g1	0.016124	0.298594	up	0.00712692	-1.00363	down
TRINITY_DN5587_c0_g1	0.000361998	0.592805	up	0.00637718	3.20973	up
TRINITY_DN40327_c0_g1	0.0145575	-0.52692	down	0.0326635	3.32174	up
TRINITY_DN4629_c0_g1	0.00337388	-0.319757	down	0.000463575	-1.29692	down
TRINITY_DN99_c0_g1	0.00318799	0.455975	up	2.34151e-06	8.52763	up
TRINITY_DN19576_c0_g1	0.00282902	-0.478305	down	4.04954e-08	-2.33199	down
TRINITY_DN4579_c0_g1	0.00349038	0.856631	up	0.0107006	-1.73947	down
TRINITY_DN88555_c0_g1	0.00200845	1.03324	up	0.00309854	4.87286	up
TRINITY_DN8338_c0_g1	0.0202422	0.441686	up	0.00238885	1.54327	up
TRINITY_DN5059_c0_g1	0.000520337	0.385599	up	0.0101908	1.3287	up
TRINITY_DN2732_c0_g1	0.0278506	-0.64636	down	0.0411319	2.89102	up
TRINITY_DN1643_c0_g1	0.0037429	0.599695	up	1.52871e-05	9.0301	up
TRINITY_DN6526_c0_g1	0.00259848	0.304704	up	0.000857748	1.26084	up
TRINITY_DN94608_c0_g1	0.0147573	0.312302	up	9.11874e-13	4.02019	up
TRINITY_DN15588_c0_g1	0.0055111	0.619155	up	0.000523503	1.36642	up
TRINITY_DN12800_c0_g1	0.00138847	-0.346061	down	0.00186897	-1.14246	down
TRINITY_DN23347_c2_g1	0.0339127	0.71322	up	0.0273032	1.24661	up
TRINITY_DN8547_c0_g1	0.0304264	-2.67552	down	1.08156e-17	-5.70638	down
TRINITY_DN15223_c0_g1	0.0013769	0.647434	up	1.17487e-05	7.4597	up
TRINITY_DN1194_c0_g1	0.0104596	0.310263	up	0.0356676	1.08183	up
TRINITY_DN9058_c0_g1	0.0187519	0.584125	up	1.05351e-05	8.22515	up
TRINITY_DN4154_c0_g2	0.0016593	0.748514	up	4.33845e-05	9.19813	up
TRINITY_DN21_c0_g3	0.0022424	0.301319	up	1.5986e-06	8.56626	up
TRINITY_DN2262_c0_g1	0.00854686	-1.32045	down	1.6374e-05	-1.58274	down
TRINITY_DN3459_c0_g1	0.0190082	0.437839	up	1.21026e-08	2.18869	up
TRINITY_DN14311_c1_g1	0.0076062	0.281542	up	6.43635e-07	7.67172	up
TRINITY_DN41644_c0_g1	0.0008898	1.00567	up	3.46811e-05	-7.06966	down
TRINITY_DN9868_c0_g1	0.00561495	-1.53338	down	2.93318e-13	-4.76509	down
TRINITY_DN16919_c0_g1	0.00949203	0.355874	up	5.69559e-09	-3.47031	down
TRINITY_DN9816_c0_g1	0.000226733	-0.501164	down	0.000160179	-1.42839	down
TRINITY_DN904_c1_g1	0.00500331	0.291884	up	1.06427e-05	7.36574	up
TRINITY_DN2413_c0_g1	0.00694861	0.375928	up	0.000149038	7.60409	up
TRINITY_DN91530_c0_g1	0.0105887	0.559385	up	0.0402621	-1.27867	down
TRINITY_DN11132_c0_g1	0.00446768	0.630222	up	0.00175489	6.76392	up
TRINITY_DN5855_c0_g1	0.0270545	0.26919	up	1.07941e-06	7.44599	up
TRINITY_DN9788_c0_g1	0.00336394	-0.579353	down	0.0078671	-1.27669	down
TRINITY_DN14180_c0_g1	0.000630795	-0.497865	down	3.98879e-05	-1.5394	down
TRINITY_DN11432_c0_g1	0.00210233	0.278015	up	0.000983978	1.44803	up
TRINITY_DN10871_c0_g1	0.00530742	-1.34896	down	5.99508e-09	-4.22722	down
TRINITY_DN3218_c1_g1	0.0050931	0.554836	up	6.11592e-05	6.78679	up
TRINITY_DN10290_c0_g1	0.0185573	0.419767	up	0.0012519	7.74942	up
TRINITY_DN6854_c0_g1	0.0098117	-1.20643	down	1.28559e-07	-2.84237	down
TRINITY_DN6128_c0_g1	0.00732306	-0.597751	down	9.2403e-09	-2.17077	down
TRINITY_DN44252_c0_g1	0.0345367	0.332781	up	0.000444951	inf	up
TRINITY_DN12590_c0_g1	0.0292294	0.352704	up	0.00102101	4.87859	up
TRINITY_DN6377_c0_g1	0.00100084	-0.66388	down	0.000167032	-1.94466	down
TRINITY_DN8265_c0_g2	0.00137136	0.53125	up	0.000417356	5.57726	up
TRINITY_DN13030_c0_g1	0.0119281	0.776179	up	6.0103e-07	-1.98292	down
TRINITY_DN11710_c0_g1	0.00186134	-0.512941	down	9.20821e-06	-1.70006	down
TRINITY_DN18171_c0_g1	0.00435373	0.284742	up	3.11292e-08	3.42006	up
TRINITY_DN2974_c0_g1	0.00411161	-1.47707	down	4.32532e-06	-6.21893	down
TRINITY_DN7911_c0_g1	0.00729996	-1.50487	down	1.5577e-11	-3.38923	down
TRINITY_DN223_c4_g1	0.000633828	0.793954	up	1.23087e-17	3.42519	up
TRINITY_DN126098_c0_g1	0.0233213	-1.19737	down	0.00101626	-1.63461	down
TRINITY_DN15521_c0_g1	0.00146373	-0.355753	down	0.0071225	-1.00147	down
TRINITY_DN8487_c0_g1	0.0015736	-0.780933	down	0.00474276	-1.04137	down
TRINITY_DN11362_c0_g1	0.000887933	0.936513	up	0.000275363	-2.31582	down
TRINITY_DN2483_c0_g1	0.0151136	0.29344	up	0.0298008	1.61177	up
TRINITY_DN15733_c0_g1	0.000522192	0.906658	up	0.00967057	2.95004	up
TRINITY_DN12330_c0_g1	0.00335437	-0.37589	down	7.60998e-05	-1.46959	down
TRINITY_DN9996_c0_g1	0.0123122	0.345573	up	0.00867145	1.42934	up
TRINITY_DN17052_c0_g1	0.00297381	-0.272613	down	3.10297e-09	-2.77137	down
TRINITY_DN5487_c0_g1	0.0258666	-0.648703	down	2.1905e-07	-2.17761	down
TRINITY_DN14434_c0_g1	0.000505427	-0.916542	down	0.00518738	-1.18144	down
TRINITY_DN6450_c0_g1	0.00165109	-0.276744	down	0.000941418	-1.26335	down
TRINITY_DN764_c2_g1	0.0453656	-0.396093	down	0.000581081	-1.43705	down
TRINITY_DN2983_c1_g1	0.0036106	0.341547	up	1.65689e-10	5.42857	up
TRINITY_DN18712_c0_g1	0.00503342	0.706059	up	4.1165e-05	7.63013	up
TRINITY_DN36129_c1_g1	0.0107067	0.994673	up	3.32871e-05	inf	up
TRINITY_DN3294_c0_g1	0.00664765	-1.66314	down	4.7691e-16	-7.53022	down
TRINITY_DN3218_c0_g1	0.000729013	0.745484	up	2.31991e-05	6.42973	up
TRINITY_DN8265_c0_g1	0.0148305	-0.29568	down	9.46618e-05	-1.96499	down
TRINITY_DN14393_c0_g1	0.00190245	0.363677	up	0.00107309	-1.2328	down
TRINITY_DN3051_c0_g1	0.00253414	0.288493	up	3.0709e-05	7.73812	up
TRINITY_DN5976_c0_g2	0.000530622	0.348196	up	0.0296214	1.1563	up
TRINITY_DN6906_c0_g1	0.00710408	-0.339823	down	0.000891467	-1.29255	down
TRINITY_DN4943_c0_g1	0.00145633	-0.489293	down	4.36377e-05	-1.54008	down
TRINITY_DN19348_c0_g2	0.0308898	0.495983	up	0.00274541	-3.90154	down
TRINITY_DN11934_c0_g1	0.0127014	-1.17759	down	0.0003491	-1.90606	down
TRINITY_DN6941_c0_g1	0.000782809	-1.74804	down	9.06771e-08	-2.93894	down
TRINITY_DN29806_c0_g1	0.00713083	0.824559	up	1.00682e-42	6.37646	up
TRINITY_DN22830_c0_g1	0.00740799	0.609438	up	0.0158699	8.18973	up
TRINITY_DN825_c1_g1	0.000593013	-0.596624	down	0.000870453	-1.5581	down
TRINITY_DN9218_c0_g1	0.0152359	0.306586	up	3.8595e-05	5.41498	up
TRINITY_DN6273_c0_g1	0.00390047	0.264697	up	0.000332348	1.38897	up
TRINITY_DN4921_c1_g1	0.000858053	-0.334972	down	0.000603343	-1.35679	down
TRINITY_DN6242_c0_g1	0.0019433	-1.61619	down	4.49771e-05	-2.20793	down
TRINITY_DN39801_c0_g1	0.00326744	0.41029	up	0.0052429	9.88815	up
TRINITY_DN32026_c0_g1	0.000714771	0.790895	up	0.00256208	-inf	up
TRINITY_DN12955_c0_g1	0.00692373	-0.421815	down	0.0083911	-1.26466	down
TRINITY_DN6732_c0_g1	0.00978224	0.403069	up	6.09227e-05	8.50928	up
TRINITY_DN38884_c0_g1	0.0411457	0.265137	up	1.05496e-06	3.77057	up
TRINITY_DN10487_c1_g1	0.0199794	-0.389872	down	3.69956e-05	-1.61965	down
TRINITY_DN8344_c0_g2	0.000625207	-0.933184	down	0.0211293	-2.12604	down
TRINITY_DN18909_c0_g1	0.00973045	0.328958	up	0.00269374	-4.70692	down
TRINITY_DN8758_c0_g1	0.00117772	-0.566669	down	1.0531e-08	-2.16808	down
TRINITY_DN23_c0_g1	0.0166379	0.289935	up	4.60945e-08	-5.65446	down
TRINITY_DN53044_c0_g1	0.0293597	0.265579	up	0.00033559	6.04676	up
TRINITY_DN13649_c0_g1	0.0429377	-1.00912	down	5.3062e-09	-2.19245	down
TRINITY_DN898_c0_g1	0.0131856	0.445678	up	0.00165887	-2.32544	down
TRINITY_DN12545_c0_g1	0.00455243	-1.0118	down	0.00193981	-1.54678	down
TRINITY_DN11010_c0_g1	0.00454129	-2.08615	down	4.13007e-09	-7.58012	down
TRINITY_DN12006_c1_g1	0.00156705	-0.626268	down	1.96637e-07	-1.98769	down
TRINITY_DN934_c2_g1	0.00130062	-0.762819	down	0.00178809	-1.19499	down
TRINITY_DN161376_c1_g3	0.00162293	-1.96052	down	7.94321e-06	-4.55656	down
TRINITY_DN24366_c0_g1	8.65325e-05	0.922427	up	4.44271e-05	7.39635	up
TRINITY_DN16926_c0_g1	0.0023226	-1.32573	down	3.71521e-05	-2.22952	down
TRINITY_DN4198_c0_g1	0.000578199	0.382967	up	0.00751531	2.1322	up
TRINITY_DN305_c0_g1	0.00351823	-1.4343	down	7.5013e-07	-2.42433	down
TRINITY_DN18301_c0_g1	0.0250204	0.516203	up	0.00107023	1.31516	up
TRINITY_DN15572_c0_g1	0.00129404	-0.500242	down	0.002186	-1.11837	down
TRINITY_DN5958_c0_g1	0.00180378	0.932566	up	3.2275e-20	6.38169	up
TRINITY_DN7087_c0_g1	0.0148553	0.6494	up	3.15653e-05	8.38952	up
TRINITY_DN4303_c0_g1	0.0188213	-0.301379	down	0.000363989	-1.35772	down
TRINITY_DN7847_c0_g1	0.0157624	-0.286949	down	4.19513e-08	2.63302	up
TRINITY_DN12554_c0_g1	0.0154003	-0.27563	down	4.81244e-05	1.89543	up
TRINITY_DN86448_c0_g1	0.00123122	0.405082	up	0.00106262	1.69322	up
TRINITY_DN17945_c0_g1	0.0016219	-1.39022	down	1.99486e-09	-4.40732	down
TRINITY_DN1547_c0_g1	0.000787453	-0.470919	down	8.59996e-07	-1.86523	down
TRINITY_DN13475_c0_g1	0.0470993	-1.0822	down	2.9568e-05	-2.21795	down
TRINITY_DN13208_c0_g1	0.00688399	-0.352455	down	1.6634e-20	-3.77239	down
TRINITY_DN1538_c0_g1	0.00914967	-0.399475	down	4.69023e-05	-1.80928	down
TRINITY_DN7688_c2_g1	0.000464706	0.301397	up	0.00102519	1.23716	up
TRINITY_DN48551_c0_g1	0.00236732	0.356179	up	0.0102239	-1.56702	down
TRINITY_DN17211_c0_g1	0.0491286	-1.30554	down	0.000105429	-1.53471	down
TRINITY_DN32583_c0_g2	0.0142745	0.410069	up	0.00781031	2.72928	up
TRINITY_DN912_c0_g1	0.00219869	-0.384733	down	0.00449241	-1.04352	down
TRINITY_DN1380_c0_g2	0.000219537	0.271318	up	0.00289538	1.63827	up
TRINITY_DN21141_c0_g1	0.00661801	0.382044	up	1.9026e-06	8.24268	up
TRINITY_DN24883_c0_g1	0.0154867	-1.1018	down	6.62573e-08	-2.80893	down
TRINITY_DN1223_c1_g1	0.000722071	0.342604	up	0.00355908	1.88575	up
TRINITY_DN17655_c0_g1	0.0378582	-0.508461	down	6.76911e-07	-1.86734	down
TRINITY_DN42106_c0_g1	0.00239545	-0.95034	down	1.71762e-05	-2.61793	down
TRINITY_DN36539_c0_g1	0.0218045	0.468473	up	0.0019946	2.05175	up
TRINITY_DN2750_c0_g1	0.00124576	0.383112	up	0.0102723	2.29375	up
TRINITY_DN27420_c0_g1	0.00123351	-0.360137	down	5.90232e-05	-1.53807	down
TRINITY_DN8794_c0_g1	0.00397359	-0.362411	down	0.00435965	-1.05539	down
TRINITY_DN3278_c0_g1	0.000497391	-0.708133	down	1.5519e-26	-7.14374	down
TRINITY_DN20669_c0_g1	0.0263049	0.38909	up	5.45457e-07	1.98078	up
TRINITY_DN8710_c0_g1	0.00973566	0.281336	up	0.00771761	1.01591	up
TRINITY_DN14445_c0_g1	0.00246594	0.286509	up	0.00711003	1.01912	up
TRINITY_DN5828_c0_g1	0.00396522	-0.752064	down	1.65996e-05	-1.71832	down
TRINITY_DN10343_c0_g1	0.00142745	-1.44396	down	0.000452033	-2.3594	down
TRINITY_DN1723_c1_g1	0.00714652	0.318059	up	0.000229097	-1.37675	down
TRINITY_DN12970_c0_g1	0.000216649	0.395206	up	0.000245555	6.03604	up
TRINITY_DN28564_c0_g1	0.00281865	0.4094	up	1.223e-06	5.43885	up
TRINITY_DN9092_c0_g1	0.000566708	-0.78566	down	0.0223974	-1.65135	down
TRINITY_DN17909_c0_g1	0.00298399	-2.13123	down	8.48356e-20	-7.17689	down
TRINITY_DN1033_c0_g1	0.00253814	-0.334994	down	0.000499429	-1.2845	down
TRINITY_DN45086_c0_g2	0.00747206	-1.28883	down	0.00044529	-3.80601	down
TRINITY_DN21266_c0_g1	0.00135886	-0.288951	down	0.00140116	-1.16528	down
TRINITY_DN2915_c0_g2	0.00436425	-1.60284	down	1.06712e-06	-2.81173	down
TRINITY_DN5505_c0_g1	0.0119206	-0.428922	down	5.4053e-05	-1.50813	down
TRINITY_DN11840_c0_g1	0.0017937	-1.34283	down	3.49363e-13	-4.28286	down
TRINITY_DN6165_c0_g1	0.00557538	0.616629	up	0.00294259	1.14609	up
TRINITY_DN7549_c0_g1	0.00143433	-1.34415	down	3.62345e-06	-2.47218	down
TRINITY_DN18100_c0_g1	2.01011e-05	0.669228	up	4.92013e-05	8.72986	up
TRINITY_DN3127_c0_g1	8.62916e-05	-0.96712	down	0.00014599	-2.99584	down
TRINITY_DN816_c0_g1	8.19911e-05	0.551595	up	1.06278e-14	5.36621	up
TRINITY_DN8888_c0_g1	0.00547062	0.52676	up	8.16905e-05	-1.85614	down
TRINITY_DN179191_c0_g1	0.0166984	-0.605681	down	6.11158e-06	inf	up
TRINITY_DN2346_c0_g1	0.00700073	-1.36607	down	1.03627e-08	-2.62683	down
TRINITY_DN11972_c0_g1	0.00393517	-0.502816	down	0.00317202	-1.08616	down
TRINITY_DN7363_c0_g1	0.0157112	0.859373	up	1.01563e-06	8.23044	up
TRINITY_DN9944_c0_g1	0.0124096	0.357258	up	3.01316e-06	2.17486	up
TRINITY_DN24071_c0_g1	0.00259419	0.357066	up	4.37849e-09	2.22959	up
TRINITY_DN9626_c0_g1	0.0144312	-0.400095	down	1.30783e-05	-2.37877	down
TRINITY_DN8736_c0_g1	0.00369288	1.1023	up	0.0421787	2.01187	up
TRINITY_DN95722_c0_g1	0.0350013	0.272342	up	0.000119175	2.40214	up
TRINITY_DN2833_c0_g1	0.00183227	-0.471506	down	8.39289e-08	-2.05893	down
TRINITY_DN4465_c0_g1	0.0257956	0.425214	up	5.63709e-05	3.79449	up
TRINITY_DN139135_c0_g1	0.00141476	-0.517365	down	2.75171e-08	-2.10991	down
TRINITY_DN39297_c0_g1	0.0052349	0.783463	up	0.0146849	3.84381	up
TRINITY_DN14766_c0_g1	0.00275482	-0.610702	down	1.55455e-06	-2.68054	down
TRINITY_DN8736_c1_g1	0.000313172	-0.536949	down	6.68192e-12	-3.49536	down
TRINITY_DN9244_c1_g1	0.00140212	-2.47711	down	3.04518e-05	-2.78478	down
TRINITY_DN4311_c0_g1	0.00466421	-0.352988	down	6.71695e-05	-1.50991	down
TRINITY_DN70285_c0_g1	0.0149965	0.759294	up	0.00953398	2.29927	up
TRINITY_DN35824_c1_g1	0.0148403	-0.755887	down	5.23256e-05	-1.99101	down
TRINITY_DN2036_c0_g1	0.00153742	-1.66089	down	2.53995e-13	-5.67973	down
TRINITY_DN15025_c0_g1	0.000676646	1.17283	up	4.99139e-05	6.10152	up
TRINITY_DN42636_c0_g1	0.00709669	0.267555	up	2.204e-07	9.37025	up
TRINITY_DN3225_c0_g1	0.0114646	-0.302431	down	0.000502581	-1.28566	down
TRINITY_DN8583_c0_g1	0.000248807	-0.530791	down	0.00101005	-1.20893	down
TRINITY_DN12353_c1_g1	0.0398982	0.45957	up	1.07092e-09	-6.9331	down
TRINITY_DN13781_c0_g1	0.0298339	0.265937	up	0.00160296	-1.19899	down
TRINITY_DN12086_c0_g1	0.000975613	-0.776172	down	2.48847e-13	-4.72756	down
TRINITY_DN8323_c0_g1	0.00400145	-1.22373	down	2.37408e-17	-3.42126	down
TRINITY_DN5696_c0_g1	0.00478246	-0.896243	down	8.20971e-10	-3.05762	down
TRINITY_DN2911_c0_g1	0.00759396	-0.264105	down	2.30531e-07	-2.32115	down
TRINITY_DN2208_c0_g1	0.00129226	-1.48065	down	0.000116632	-2.0969	down
TRINITY_DN8510_c0_g1	0.000139706	-0.896958	down	1.42546e-05	-1.66658	down
TRINITY_DN25612_c0_g1	0.00834752	-0.701848	down	0.00168933	4.37539	up
TRINITY_DN60796_c1_g2	0.000153598	-1.32971	down	8.34136e-05	-2.51755	down
TRINITY_DN1180_c0_g1	0.00372882	0.599945	up	0.000657633	1.2981	up
TRINITY_DN5594_c0_g1	5.64605e-05	-0.739958	down	0.000481453	-1.92067	down
TRINITY_DN10250_c0_g1	0.00254688	-0.693296	down	2.07733e-07	-2.56023	down
TRINITY_DN7443_c0_g1	0.000335803	-0.270617	down	0.00415535	-1.05116	down
TRINITY_DN162_c0_g1	0.00655277	1.31819	up	4.40295e-05	9.03755	up
TRINITY_DN68975_c0_g1	0.0153806	0.488902	up	0.00940145	2.97688	up
TRINITY_DN1335_c2_g1	0.000998476	-0.377798	down	6.94728e-07	-1.89439	down
TRINITY_DN9371_c2_g1	0.000889237	0.282065	up	0.0172954	1.04792	up
TRINITY_DN20922_c1_g2	0.0356016	0.494873	up	0.000167254	4.18306	up
TRINITY_DN13386_c0_g1	6.31931e-05	-1.33998	down	1.63356e-22	-4.01114	down
TRINITY_DN1518_c0_g1	0.0162053	-0.351621	down	0.00553498	-1.04331	down
TRINITY_DN7266_c0_g1	0.00625388	-0.679297	down	1.27709e-08	-2.14673	down
TRINITY_DN4229_c0_g1	0.000530792	-1.61243	down	3.93907e-07	-2.87052	down
TRINITY_DN5466_c0_g1	0.0209181	0.34832	up	0.00400881	1.4623	up
TRINITY_DN782_c0_g1	0.0173894	-0.318507	down	0.00400011	-1.6649	down
TRINITY_DN7551_c0_g1	0.0269628	-0.310518	down	8.5443e-06	-2.63626	down
TRINITY_DN24606_c0_g1	0.00598496	-1.90946	down	4.55284e-06	-2.69646	down
TRINITY_DN7838_c0_g1	0.00849648	0.376126	up	0.00832678	1.25933	up
TRINITY_DN6912_c0_g1	0.000941489	-0.523566	down	9.68809e-08	-2.02944	down
TRINITY_DN24735_c0_g1	0.000225586	-0.544593	down	8.32939e-07	1.90253	up
TRINITY_DN6456_c0_g1	0.0024598	-1.18074	down	3.57691e-08	-4.18174	down
TRINITY_DN4987_c0_g1	0.00410788	-0.665764	down	7.52956e-23	-3.99431	down
TRINITY_DN12803_c0_g1	0.0237368	-0.39435	down	1.94541e-24	-6.1252	down
TRINITY_DN25376_c0_g1	0.00743588	-0.286094	down	0.00177509	-2.56197	down
TRINITY_DN82107_c0_g1	0.00348129	-1.79612	down	2.41619e-15	-6.63686	down
TRINITY_DN20736_c0_g2	0.00119846	0.606047	up	0.0106412	1.13679	up
TRINITY_DN32584_c0_g1	0.0036346	0.309497	up	0.0174791	1.39466	up
TRINITY_DN9499_c1_g1	0.00303924	-0.276831	down	0.00270218	1.14901	up
TRINITY_DN3827_c0_g1	0.0014774	-1.22068	down	9.32404e-08	-4.48886	down
TRINITY_DN11509_c0_g1	0.0177448	-0.41311	down	0.00025033	-2.35647	down
TRINITY_DN1086_c0_g1	0.000590338	-0.556837	down	0.006166	-1.00871	down
TRINITY_DN16941_c0_g1	0.00316896	0.488465	up	5.74444e-05	inf	up
TRINITY_DN6935_c0_g1	0.00184485	0.443673	up	6.3647e-16	3.9249	up
TRINITY_DN9431_c0_g1	0.000135473	-1.55105	down	1.02367e-06	-2.55934	down
TRINITY_DN11760_c0_g1	0.0035208	-0.732204	down	3.18027e-07	4.99929	up
TRINITY_DN10100_c0_g1	0.00336453	0.310184	up	0.00148469	1.19523	up
TRINITY_DN12215_c0_g1	0.0134136	0.310353	up	0.00480157	1.87803	up
TRINITY_DN7098_c0_g1	0.00326709	-0.416892	down	0.00208813	-1.16587	down
TRINITY_DN5247_c0_g1	0.00219065	-2.1581	down	1.1396e-15	-5.8935	down
TRINITY_DN9378_c0_g1	0.033803	-0.276037	down	0.038015	1.04292	up
TRINITY_DN5199_c1_g1	0.00136736	-0.680201	down	0.00101649	-1.22783	down
TRINITY_DN6861_c0_g1	0.000182927	-0.705141	down	0.00237471	-1.34312	down
TRINITY_DN15846_c1_g1	0.00872133	0.291313	up	3.075e-05	2.34453	up
TRINITY_DN4402_c0_g1	0.00125078	-1.80258	down	5.24314e-06	-2.79371	down
TRINITY_DN1352_c0_g1	0.00205311	-0.346492	down	1.52903e-09	-2.34056	down
TRINITY_DN388_c0_g1	0.00823812	0.556236	up	9.94504e-05	4.66232	up
TRINITY_DN13826_c0_g1	0.0213774	0.620905	up	0.000817545	-4.78413	down
TRINITY_DN8837_c0_g1	0.0136827	-0.2841	down	7.34791e-16	-3.44836	down
TRINITY_DN6224_c0_g1	0.00259656	-0.415817	down	0.000436773	-1.40373	down
TRINITY_DN46746_c0_g1	0.00205674	-0.635179	down	7.93743e-05	-1.47136	down
TRINITY_DN20074_c0_g1	0.00167788	0.493957	up	9.18236e-06	3.10163	up
TRINITY_DN1591_c0_g1	0.0017126	-0.92118	down	1.64916e-07	-1.97437	down
TRINITY_DN12797_c0_g1	0.0129662	0.699861	up	2.31154e-07	6.06618	up
TRINITY_DN7449_c0_g1	0.00727256	-0.357696	down	0.00331894	1.12323	up
TRINITY_DN7929_c0_g1	0.00218256	-0.861383	down	0.0039131	-1.07028	down
TRINITY_DN10985_c0_g1	0.000727896	-0.713617	down	5.89648e-10	-2.38048	down
TRINITY_DN1357_c0_g2	0.004203	0.435098	up	0.000273764	3.89601	up
TRINITY_DN21386_c0_g1	0.0106414	-0.389527	down	3.29203e-09	-2.68094	down
TRINITY_DN5478_c0_g1	0.00133968	-2.28318	down	7.17618e-05	-1.84219	down
TRINITY_DN4596_c0_g1	0.0181613	-0.439105	down	0.0154528	-1.30522	down
TRINITY_DN18612_c0_g1	0.00952503	-1.29185	down	1.61682e-06	-2.13683	down
TRINITY_DN1390_c0_g1	0.00319198	0.963959	up	0.000936004	2.57032	up
TRINITY_DN13778_c0_g1	0.000712756	-0.319615	down	3.92157e-07	-3.08401	down
TRINITY_DN10535_c0_g1	0.000778623	0.376677	up	1.79979e-05	1.66492	up
TRINITY_DN9143_c0_g1	0.000770881	-2.05523	down	8.17898e-07	-2.85368	down
TRINITY_DN9831_c0_g1	0.00379953	-1.5172	down	1.86259e-16	-6.99649	down
TRINITY_DN9656_c0_g3	0.000327207	-0.850475	down	1.64133e-07	-2.05129	down
TRINITY_DN20944_c0_g2	0.00238601	-0.948859	down	1.92512e-06	-1.869	down
[truncated: 368 more rows]

## Sheet: Table S10
Table S10 The enriched KEGG pathways both transcriptomic and proteomic levels in ST at 4 h, 12h, 18h after salt stress
[truncated: 206 more rows]

[truncated: 1 more sheets: Table S11]
